# Supplementary material for: The effects of viewing cute images on the performance of simple computerized tasks in dog owners and non-dog owners
Source: PeerJ. 2022 Nov 21;10:e14439. doi: 10.7717/peerj.14439 (PMC9686409; doi:10.7717/peerj.14439)
Supplement: Supplemental Information 1 [file peerj-10-14439-s001.xlsx]

## Sheet: Full data for SPSS in CSV - bef
id	image_group	simon_famil_RT	simon_famil_correct	alt_famil_RT	alt_famil_correct	simon_pre_1_RT	simon_pre_1_correct	simon_pre_2_RT	simon_pre_2_correct	simon_pre_3_RT	simon_pre_3_correct	simon_pre_mean_RT	simon_pre_mean_correct	alt_pre_1_switch_RT	alt_pre_1_noswitch_RT	alt_pre_1_RT	alt_pre_2_switch_RT	alt_pre_2_noswitch_RT	alt_pre_2_RT	alt_pre_3_switch_RT	alt_pre_3_noswitch_RT	alt_pre_3_RT	alt_post_switch_mean_RT	alt_post_no_switch_mean_RT	alt_post_mean_RT	alt_pre_1_switch_cor	alt_pre_1_noswitch_cor	alt_pre_1_correct_sum	alt_pre_2_switch_cor	alt_pre_2_noswitch_cor	alt_pre_2_correct_sum	alt_pre_3_switch_cor	alt_pre_3_noswitch_cor	alt_pre_3_correct_sum	alt_pre_1_cor_mean	alt_pre_2_cor_mean	alt_pre_3_cor_mean	alt_pre_correct_mean	simon_post_1_RT	simon_post_1_correct	simon_post_2_RT	simon_post_2_correct	simon_post_2_RT	simon_post_2_correct	simon_post_mean_RT	simon_post_mean_correct	alt_post_1_switch_RT	alt_post_1_noswitch_RT	alt_post_1_RT
6538565	2	613.663	8	1307.34	8	471.1	23	433.408	22	430.358	23	444.956	22.6667	1230.28	889.783	1060.03	955.75	699.458	827.604	1031.65	748.842	890.246	1072.56	779.361	925.961	12	12	24	12	12	24	11	12	23	12	12	11.5	11.8333	431.637	22	509.738	24	450.421	24	463.932	23.3333	1059.74	650.892	855.317
6538568	2	740.3	8	1863.05	3	625.964	19	622.083	22	557.35	23	601.799	21.3333	2126.43	1939.12	2032.77	1548.83	965.283	1257.05	801.958	906.567	854.263	1492.4	1270.32	1381.36	7	7	14	10	8	18	10	6	16	7	9	8	8	673.222	21	515.862	24	593.763	22	594.282	22.3333	785.95	930.683	858.317
6538578	1	608.538	8	906.487	5	472.613	21	454.083	23	505.004	23	477.233	22.3333	1260.07	927.667	1093.87	654.575	540.208	597.392	626.183	617.4	621.792	846.942	695.092	771.017	6	6	12	7	5	12	6	8	14	6	6	7	6.33333	496.871	23	469.196	22	465.454	23	477.174	22.6667	1111.84	699.717	905.779
6538580	2	459.55	8	1789.72	6	418.042	23	629	16	377.921	22	474.988	20.3333	1187.97	688.567	938.271	965.475	768.608	867.042	893.783	596.733	745.258	1015.74	684.636	850.19	11	12	23	12	10	22	12	11	23	11.5	11	11.5	11.3333	408.425	21	352.192	21	373.571	21	378.062	21	724.708	658.492	691.6
6538582	1	562.586	4	1364.79	3	529.337	24	534.479	22	516.083	24	526.633	23.3333	2040.47	1497.5	1768.99	1268.62	1334.28	1301.45	1298.92	1478.98	1388.95	1536.01	1436.92	1486.47	11	12	23	10	11	21	12	10	22	11.5	10.5	11	11	546.475	23	452.225	24	516.742	23	505.147	23.3333	1008.66	794.45	901.554
6538602	1	482.65	8	1067.22	6	499.958	23	487.175	23	508.604	21	498.579	22.3333	966.333	1032.51	999.421	791.417	820.117	805.767	792.225	754.358	773.292	849.992	868.994	859.493	7	10	17	11	8	19	12	6	18	8.5	9.5	9	9	505.004	22	491.9	24	478.971	22	491.958	22.6667	740.608	934.675	837.642
6538611	1	711.087	7	1125.5	6	507.387	24	496.337	23	454.721	24	486.149	23.6667	976.708	991.825	984.267	759.408	551.492	655.45	1393.05	1204.56	1298.8	1043.06	915.958	979.507	6	6	12	7	6	13	6	7	13	6	6.5	6.5	6.33333	469.854	22	508.767	23	423.367	22	467.329	22.3333	932.25	948.983	940.617
6538617	2	459.325	8	1044.44	7	597.217	24	496.842	24	523.854	23	539.304	23.6667	1223.28	1000.18	1111.73	1275.33	1096.73	1186.03	1175.45	991.55	1083.5	1224.69	1029.49	1127.09	11	12	23	12	10	22	10	10	20	11.5	11	10	10.8333	505.196	23	519.75	24	545.438	24	523.461	23.6667	952.4	980.283	966.342
6538623	2	694.925	8	4689.48	5	581.4	22	560.079	24	566.413	24	569.297	23.3333	2989.34	1933.17	2461.26	2382.78	3848.71	3115.74	1811.61	1445.43	1628.52	2394.57	2409.11	2401.84	11	11	22	12	10	22	12	11	23	11	11	11.5	11.1667	556.983	23	563.746	24	602.129	23	574.286	23.3333	1971.6	1297.81	1634.7
6538630	1	452.188	8	1065.67	8	498.646	21	556.312	24	559.558	24	538.172	23	1057.9	887.933	972.917	940.658	824.142	882.4	915.842	748.95	832.396	971.467	820.342	895.904	12	12	24	12	12	24	12	11	23	12	12	11.5	11.8333	490.492	24	513.513	24	537.479	24	513.828	24	773.133	691.792	732.462
6538631	1	492.95	8	1571.29	8	432.913	23	403.658	23	401.083	22	412.551	22.6667	1191.58	1319.86	1255.72	893.575	1074.87	984.221	1173.71	1122.8	1148.25	1086.29	1172.51	1129.4	8	10	18	11	10	21	9	8	17	9	10.5	8.5	9.33333	578.458	23	515.913	23	526.763	24	540.378	23.3333	1020.81	945.275	983.042
6538641	1	499	7	1165	7	527.792	20	623.875	22	634.917	19	595.528	20.3333	948.75	867	907.875	830.583	682.083	756.333	894.333	739.5	816.917	891.222	762.861	827.042	6	5	11	5	5	10	6	7	13	5.5	5	6.5	5.66667	569.917	19	538.542	23	553.333	22	553.931	21.3333	776.5	710.833	743.667
6538643	1	697.788	7	968.312	4	652.421	24	662.179	22	566.321	22	626.974	22.6667	977.425	984.492	980.958	1104.58	1173.41	1139	1409.93	1004.45	1207.19	1163.98	1054.12	1109.05	7	8	15	10	8	18	11	11	22	7.5	9	11	9.16667	650.832	22	645.175	20	520.021	18	605.343	20	1032.9	918.2	975.55
6538648	2	677.913	8	1225.85	6	516.85	23	501.438	21	497.021	21	505.103	21.6667	1075.12	834	954.562	956.575	760.983	858.779	961.183	795.267	878.225	997.628	796.75	897.189	11	11	22	10	12	22	11	12	23	11	11	11.5	11.1667	595.729	24	528.671	22	510.387	21	544.929	22.3333	1107.43	848.092	977.763
6538650	1	536.288	8	1235.9	6	496.942	23	496.017	23	515.946	22	502.968	22.6667	970.317	597.467	783.892	1100.79	554.475	827.633	910.575	670.45	790.513	993.894	607.464	800.679	12	12	24	12	9	21	11	11	22	12	10.5	11	11.1667	457.429	23	488.042	21	525.683	24	490.385	22.6667	742.758	602.642	672.7
6538651	2	484.9	6	1531.29	7	546.929	22	529.642	22	530.2	21	535.59	21.6667	1042.73	846.225	944.479	840.392	613.167	726.779	839.875	510.717	675.296	907.667	656.703	782.185	8	12	20	11	12	23	12	10	22	10	11.5	11	10.8333	444.679	22	469.217	21	451.913	23	455.269	22	711.983	592.458	652.221
6538655	2	556.712	6	1273.49	7	611.138	22	525.638	21	714.582	22	617.119	21.6667	793.267	717.025	755.146	972.242	825.1	898.671	838.083	698.5	768.292	867.864	746.875	807.369	9	10	19	9	11	20	10	9	19	9.5	10	9.5	9.66667	536.25	18	557.689	14	529.329	20	541.089	17.3333	707.9	634.308	671.104
6538656	1	487.275	8	1357.25	5	452.171	22	477.321	24	478.35	21	469.281	22.3333	1085.15	812.367	948.758	886.467	542.567	714.517	779.433	677.917	728.675	917.017	677.617	797.317	9	12	21	10	11	21	9	11	20	10.5	10.5	10	10.3333	507.338	21	480.362	22	445.413	22	477.704	21.6667	937.725	589.958	763.842
6538658	1	681.942	4	930.612	6	576.025	22	609.054	21	597.121	23	594.067	22	891.342	809.192	850.267	1236.42	1076.33	1156.38	1395.25	1287.97	1341.61	1174.34	1057.83	1116.09	9	8	17	4	4	8	7	7	14	8.5	4	7	6.5	533.225	22	602.517	23	559.667	21	565.136	22	1735.84	2018.61	1877.22
6538680	2	501.488	7	1680.61	5	503.887	23	481.171	22	433.183	23	472.747	22.6667	1271.25	940.258	1105.75	1127.38	808.825	968.1	1001.8	877.475	939.638	1133.47	875.519	1004.5	11	11	22	11	10	21	12	12	24	11	10.5	12	11.1667	527.529	23	442.25	24	452.858	22	474.212	23	955.058	754.133	854.596
6538681	2	556.175	8	1399.39	7	491.479	23	478.279	22	521.175	21	496.978	22	1021.02	642.442	831.729	982.042	653.8	817.921	898.442	748.817	823.629	967.167	681.686	824.426	11	12	23	12	11	23	12	12	24	11.5	11.5	12	11.6667	432.488	22	490.492	24	443.4	22	455.46	22.6667	899.65	664.933	782.292
6538685	1	647.65	8	1087.39	8	459.629	23	425.692	23	444.267	23	443.196	23	935.158	711.8	823.479	1228.97	957.317	1093.14	1315.38	912.358	1113.87	1159.84	860.492	1010.16	7	8	15	9	8	17	11	11	22	7.5	8.5	11	9	452.512	23	444.708	24	479.663	21	458.961	22.6667	1085.06	935.65	1010.35
6538693	1	650.15	8	1977.42	6	484.367	24	477.967	23	479.15	24	480.494	23.6667	1689.53	978.142	1333.83	1083.35	769.033	926.192	987.842	646.808	817.325	1253.57	797.994	1025.78	12	12	24	12	12	24	12	12	24	12	12	12	12	459.246	22	443.029	23	476.396	24	459.557	23	874.575	595.992	735.283
6538698	2	480.788	8	915.65	5	495.158	22	525.6	21	473.163	22	497.974	21.6667	1439.33	834.167	1136.75	1196.89	515	855.946	932.25	611.867	772.058	1189.49	653.678	921.583	10	12	22	12	10	22	12	10	22	11	11	11	11	451.996	20	471.904	23	454.717	21	459.539	21.3333	698.133	466.517	582.325
6538702	2	573.075	8	1637.28	8	593.55	24	491.717	23	440.079	22	508.449	23	1163.31	723.458	943.383	1233.11	877.867	1055.49	997.15	774.5	885.825	1131.19	791.942	961.565	12	12	24	12	12	24	12	12	24	12	12	12	12	479.733	23	478.142	24	454.5	22	470.792	23	1110.03	822.842	966.438
6538708	1	410.125	4	1135.38	8	436.417	23	419.333	24	450.625	22	435.458	23	981.083	649.75	815.417	1049.17	544.917	797.042	965.25	574	769.625	998.5	589.556	794.028	12	12	24	12	11	23	12	12	24	12	11.5	12	11.8333	431.667	22	465.303	18	467.792	23	454.92	21	882.25	568	725.125
6538719	2	429.312	8	1155.05	8	387.938	19	381.267	20	441.479	22	403.561	20.3333	690.125	577.258	633.692	696.467	594.625	645.546	614.642	537.792	576.217	667.078	569.892	618.485	12	12	24	11	10	21	12	12	24	12	10.5	12	11.5	429.758	20	384.779	21	421.525	23	412.021	21.3333	636.3	509.35	572.825
6538722	2	532.212	8	1062.94	6	527.35	23	445.688	20	469.867	22	480.968	21.6667	1294.88	699.983	997.433	910.95	584.142	747.546	991.825	618.933	805.379	1065.89	634.353	850.119	12	10	22	11	11	22	9	8	17	11	11	8.5	10.1667	543.933	24	431.221	20	474.317	22	483.157	22	964.967	602.633	783.8
6538724	1	490.575	6	1336.74	8	481.275	23	493.438	23	488.954	23	487.889	23	1405.46	1202.39	1303.92	1128.59	840.85	984.721	1106.06	857.175	981.617	1213.37	966.806	1090.09	11	12	23	11	12	23	11	12	23	11.5	11.5	11.5	11.5	427.733	23	488.804	23	452.692	23	456.41	23	1097.83	673	885.417
6538726	1	1282.93	4	1376.69	5	731.163	16	524.953	18	557.055	11	604.39	15	972.775	1228.92	1100.85	886.542	868.192	877.367	1284.58	1179.6	1232.09	1047.97	1092.24	1070.1	8	4	12	5	6	11	4	4	8	6	5.5	4	5.16667	721.754	14	977.454	23	795.895	11	831.701	16	1254.4	1105.24	1179.82
6538730	2	540.362	8	1537.8	7	430.171	21	461.221	22	458.017	23	449.803	22	1040.72	741.417	891.067	1041.04	613	827.021	1118.72	675.042	896.879	1066.83	676.486	871.656	11	12	23	12	9	21	11	11	22	11.5	10.5	11	11	459.558	23	447.475	22	478.496	22	461.843	22.3333	783.65	664.8	724.225
6538734	1	749.737	7	1654.79	7	613.567	21	626.958	23	641.579	21	627.368	21.6667	1261.03	1299.6	1280.31	924.367	806.975	865.671	927.833	740.592	834.212	1037.74	949.056	993.399	11	12	23	12	11	23	11	12	23	11.5	11.5	11.5	11.5	572.217	22	566.654	24	532.913	22	557.261	22.6667	818.875	804.883	811.879
6538738	1	432.375	8	790.5	5	396.083	23	385.708	20	392.625	21	391.472	21.3333	654.417	582.833	618.625	771.333	557.167	664.25	878.667	558.833	718.75	768.139	566.278	667.208	10	12	22	12	12	24	12	11	23	11	12	11.5	11.5	396.708	22	405.292	22	406.083	24	402.694	22.6667	573.583	479.917	526.75
6538739	2	1495.83	6	1802.15	7	1477.91	24	1458.16	23	1494.67	24	1476.91	23.6667	1879.87	1899.31	1889.59	1791.13	1699.9	1745.52	1828.67	1740.74	1784.71	1833.22	1779.98	1806.6	11	12	23	11	11	22	12	11	23	11.5	11	11.5	11.3333	2031.35	0	1526.31	22	1534.96	24	1697.54	15.3333	1778.4	1805.8	1792.1
6538741	1	633.562	8	1882.91	8	697.983	23	577.483	23	589.083	22	621.517	22.6667	1613.92	1075.92	1344.92	1509.78	825.617	1167.7	1565.92	916.942	1241.43	1563.21	939.494	1251.35	11	12	23	12	12	24	10	11	21	11.5	12	10.5	11.3333	593.954	23	585.837	23	602.283	23	594.025	23	1404.12	717.033	1060.58
6538748	2	524.45	8	1438.39	8	487.208	24	439.054	24	510.046	24	478.769	24	1079.16	810.2	944.679	1238.97	875.392	1057.18	1013.58	860.758	937.171	1110.57	848.783	979.676	12	12	24	12	12	24	12	12	24	12	12	12	12	455.742	23	478.3	24	431.85	24	455.297	23.6667	819.283	753.85	786.567
6538749	2	455.625	5	1620.75	7	554.583	21	526.375	22	518.5	22	533.153	21.6667	787.667	686.5	737.083	697.833	675.083	686.458	787.917	715.667	751.792	757.806	692.417	725.111	10	11	21	10	10	20	11	10	21	10.5	10	10.5	10.3333	562.667	18	559.917	22	551.25	23	557.944	21	865.917	611.75	738.833
6538753	1	595	8	1357.12	3	450.958	23	458.25	24	461.042	24	456.75	23.6667	1167.33	924.667	1046	983.25	688.583	835.917	811.583	756.167	783.875	987.389	789.806	888.597	7	10	17	9	6	15	5	5	10	8.5	7.5	5	7	509.75	24	484.75	23	535.292	23	509.931	23.3333	1357.33	1010.25	1183.79
6538754	1	449.6	8	1468.12	6	404	23	365.762	23	376.217	23	381.993	23	1271.81	828.358	1050.08	979.883	561.342	770.612	1112.64	641.383	877.013	1121.44	677.028	899.236	11	12	23	11	10	21	11	12	23	11.5	10.5	11.5	11.1667	347.621	21	361.133	24	359.517	23	356.09	22.6667	908.642	535.958	722.3
6538761	1	683.688	8	1678.45	8	629.321	23	455.592	24	491.225	24	525.379	23.6667	1358.48	790.475	1074.48	1161.27	761.45	961.358	1031.28	766.058	898.667	1183.67	772.661	978.168	12	12	24	12	12	24	12	11	23	12	12	11.5	11.8333	550.842	22	458.121	24	457.488	22	488.817	22.6667	999.558	677.508	838.533
6538763	2	665.7	8	2580.24	6	632.592	24	606.513	22	553.779	23	597.628	23	2153.68	1527.75	1840.71	1249.9	913.842	1081.87	1498.4	992.55	1245.47	1633.99	1144.71	1389.35	11	12	23	10	10	20	11	12	23	11.5	10	11.5	11	508.133	24	545.712	22	453.571	22	502.472	22.6667	1389.44	905.367	1147.4
6538772	1	458.062	7	686.112	5	515.95	24	525.579	24	474.417	23	505.315	23.6667	1281.9	956.758	1119.33	1933.1	982.783	1457.94	1505.08	1042.3	1273.69	1573.36	993.947	1283.65	9	8	17	10	8	18	11	9	20	8.5	9	10	9.16667	481.471	23	490.913	23	492.846	24	488.41	23.3333	1076.05	833.758	954.904
6538775	2	623.35	8	1287.62	8	556.487	24	544.062	23	493.683	24	531.411	23.6667	1129.64	868.475	999.058	1087.82	845.983	966.9	1063.15	794.2	928.675	1093.54	836.219	964.878	10	9	19	11	10	21	12	12	24	9.5	10.5	12	10.6667	552.921	24	474.337	21	447.153	21	491.471	22	950.033	693.708	821.871
6538781	1	435.45	8	727.825	7	405.779	22	400.887	21	408.483	24	405.05	22.3333	946.05	650.708	798.379	916.95	631.642	774.296	912.825	557.633	735.229	925.275	613.328	769.301	8	7	15	7	9	16	5	7	12	7.5	8	6	7.16667	463.358	22	468.558	23	452.517	24	461.478	23	1047.87	722.058	884.962
6538783	2	566.375	8	1339.5	6	575.458	23	578.656	22	553.75	24	569.288	23	1079.5	1018.67	1049.08	926.917	856.5	891.708	892.5	786.25	839.375	966.306	887.139	926.722	9	9	18	9	6	15	11	10	21	9	7.5	10.5	9	580.792	23	541.042	24	513.167	21	545	22.6667	908.667	720.333	814.5
6538789	2	481.65	8	1206.3	8	518.242	24	494.879	23	472.433	23	495.185	23.3333	1128.03	694.167	911.1	1031.6	715.442	873.521	911.325	669.117	790.221	1023.65	692.908	858.281	12	12	24	12	12	24	12	12	24	12	12	12	12	637.771	23	528.375	23	597.671	23	587.939	23	984.517	787.9	886.208
6538793	1	592.35	8	1173.14	8	492.433	23	524.742	22	513.15	23	510.108	22.6667	1020.98	872.092	946.533	918.55	614.667	766.608	936.083	708.483	822.283	958.536	731.747	845.142	11	12	23	12	11	23	12	12	24	11.5	11.5	12	11.6667	447.746	23	528.438	23	412.333	22	462.839	22.6667	886.642	602.85	744.746
6538806	1	613.625	7	1083.81	8	540.688	24	524.667	22	447.417	23	504.257	23	1380.37	719.908	1050.14	908.117	1007.36	957.737	985.125	919.158	952.142	1091.2	882.142	986.672	12	12	24	12	12	24	12	12	24	12	12	12	12	507.008	24	519.729	22	435.087	21	487.275	22.3333	1056.1	810.633	933.367
6538808	1	541.2	8	1423.97	5	533.654	22	562.842	24	615.433	21	570.643	22.3333	1771.12	1266.3	1518.71	1226.31	1122.31	1174.31	1150.84	984.617	1067.73	1382.76	1124.41	1253.58	11	11	22	12	11	23	12	11	23	11	11.5	11.5	11.3333	480.212	24	560.708	24	592.625	22	544.515	23.3333	1203.52	1067.22	1135.37
6538810	2	535.75	8	2696.74	5	465.483	22	452.454	23	420.354	23	446.097	22.6667	1355.48	803.892	1079.69	1028.94	725.942	877.442	981.283	786.4	883.842	1121.9	772.078	946.99	11	12	23	12	10	22	12	12	24	11.5	11	12	11.5	481.033	22	420.212	23	401.2	23	434.149	22.6667	985.45	688.75	837.1
6538905	2	454.163	8	1652.96	8	483.742	23	477.475	24	494.521	23	485.246	23.3333	1494.4	960.808	1227.6	1331	920.425	1125.71	1047.46	956.642	1002.05	1290.95	945.958	1118.46	12	12	24	12	12	24	12	12	24	12	12	12	12	483.671	23	471.133	23	469.117	23	474.64	23	1188.7	773.75	981.225
6538906	2	958.368	4	1246.34	6	441.113	22	483.7	24	556.904	23	493.906	23	960.067	1081.74	1020.9	1148.13	1092.47	1120.3	1042.92	1177.05	1109.98	1050.37	1117.09	1083.73	8	7	15	7	8	15	8	5	13	7.5	7.5	6.5	7.16667	480.792	22	500.879	24	485.529	22	489.067	22.6667	1663.01	1500.45	1581.73
6538915	1	422.275	7	1013.96	8	489.121	23	549.308	22	507.562	23	515.331	22.6667	881.975	689.025	785.5	987.342	590.533	788.938	872.142	748.883	810.513	913.819	676.147	794.983	12	12	24	11	10	21	9	11	20	12	10.5	10	10.8333	457.517	22	494.858	24	514.596	22	488.99	22.6667	737.692	564.958	651.325
6538916	2	600.862	8	1681.34	5	504.796	24	495.567	24	445.871	22	482.078	23.3333	1435.78	1419.67	1427.72	2208.97	1498.78	1853.88	1537.42	1058.07	1297.74	1727.39	1325.51	1526.45	9	6	15	10	8	18	12	12	24	7.5	9	12	9.5	547.154	24	482.925	23	546.483	24	525.521	23.6667	1398.33	757.658	1077.99
6538918	1	744.013	8	2097.2	6	572.075	24	554.433	23	584.642	24	570.383	23.6667	1193.38	1224.08	1208.73	972.442	951.267	961.854	1118.59	849.975	984.283	1094.81	1008.44	1051.62	9	9	18	8	10	18	8	6	14	9	9	7	8.33333	571.983	24	569.796	23	579.021	23	573.6	23.3333	974.592	1154.67	1064.63
6538922	1	762.675	8	1050.58	4	553.175	24	546.632	21	508.054	23	535.954	22.6667	1380.15	1429.81	1404.98	531.717	448.392	490.054	543.475	696.05	619.763	818.447	858.083	838.265	5	2	7	7	3	10	5	4	9	3.5	5	4.5	4.33333	500.688	22	529.504	20	534.95	18	521.714	20	3696.91	4111.74	3904.32
6538925	1	982.809	6	1601.09	3	664.381	17	620.054	20	662.171	19	648.869	18.6667	1860.09	1353.47	1606.78	1500.77	1111.17	1305.97	1134.46	1054.89	1094.67	1498.44	1173.18	1335.81	7	10	17	11	9	20	11	12	23	8.5	10	11.5	10	671	20	678.65	21	659.362	19	669.671	20	1172.69	968.892	1070.79
6538934	1	388.05	8	1267.67	8	532.52	19	421.938	24	444.288	22	466.248	21.6667	1183.53	794.592	989.058	1791.53	1214.08	1502.8	1143.06	858.125	1000.59	1372.71	955.597	1164.15	12	12	24	12	10	22	11	11	22	12	11	11	11.3333	479.254	23	454.642	23	443.667	22	459.188	22.6667	1053.47	826.5	939.987
6538940	1	599.688	8	1166.01	8	482.692	24	424.492	24	388.421	22	431.868	23.3333	840.142	569.808	704.975	1047.44	690.825	869.133	895.517	561.983	728.75	927.7	607.539	767.619	12	12	24	12	11	23	12	10	22	12	11.5	11	11.5	415.696	23	395.979	24	415.917	22	409.197	23	723.475	464.542	594.008
6538942	2	821.612	8	3188.69	4	632.167	24	780.15	22	656.129	24	689.482	23.3333	2276.22	2119.04	2197.63	2517.43	1706.83	2112.12	2687.09	1298.79	1992.94	2493.58	1708.22	2100.9	8	11	19	9	11	20	12	11	23	9.5	10	11.5	10.3333	645.171	23	589.725	24	579.275	23	604.724	23.3333	2092.76	1481.42	1787.09
6538945	1	558.775	8	2550.44	5	507.442	24	490.325	24	486.896	23	494.887	23.6667	1891.96	1854.1	1873.03	1547.72	1682.42	1615.07	1078.58	1233.11	1155.85	1506.09	1589.88	1547.98	9	11	20	9	6	15	9	5	14	10	7.5	7	8.16667	496.396	24	478.062	22	458.704	24	477.721	23.3333	974.075	1126.11	1050.09
6538948	2	448.163	6	1107.8	5	421.421	21	381.812	20	403.462	20	402.232	20.3333	998.733	783.192	890.962	763.617	799.9	781.758	751.675	605.383	678.529	838.008	729.492	783.75	9	9	18	11	12	23	10	9	19	9	11.5	9.5	10	411.079	22	370.579	21	372.342	16	384.667	19.6667	759.5	601.192	680.346
6538951	1	488.087	8	1652.85	3	482.829	20	492.975	23	466.733	22	480.846	21.6667	1596.7	1057.53	1327.12	1165.23	751.233	958.233	1090.12	894.5	992.308	1284.02	901.089	1092.55	11	11	22	12	11	23	11	11	22	11	11.5	11	11.1667	451.258	22	443.042	24	454.188	22	449.496	22.6667	1021.75	737.925	879.837
6538955	2	731.175	8	1136.33	4	582.962	24	481.104	23	492.604	23	518.89	23.3333	1314.33	908.833	1111.58	979.567	701.433	840.5	738.133	772.425	755.279	1010.67	794.231	902.453	4	9	13	7	8	15	9	7	16	6.5	7.5	8	7.33333	483.058	23	470.308	23	471.569	22	474.979	22.6667	740.833	774.358	757.596
6538957	2	481.3	8	1691.78	8	388.587	22	372.883	22	362.562	23	374.678	22.3333	861.192	584.175	722.683	663.45	452.308	557.879	675.6	527.925	601.763	733.414	521.469	627.442	11	12	23	12	11	23	10	11	21	11.5	11.5	10.5	11.1667	384.779	21	397.558	22	363.9	22	382.079	21.6667	622.025	526.133	574.079
6538961	1	576.325	8	1238.91	8	574.388	23	540.721	24	450.179	24	521.763	23.6667	1624.12	820.325	1222.22	1042.73	634.308	838.521	1053.16	724.042	888.6	1240	726.225	983.114	12	11	23	11	12	23	12	12	24	11.5	11.5	12	11.6667	448.721	23	521.392	23	473.129	24	481.081	23.3333	955.692	604.933	780.312
6538962	2	501.188	8	950.388	5	544.754	24	484.579	22	457.483	22	495.606	22.6667	612.45	750.183	681.317	131.567	108.717	120.142	72.6333	32.2417	52.4375	272.217	297.047	284.632	8	7	15	6	7	13	3	7	10	7.5	6.5	5	6.33333	412.621	21	482.108	23	457.742	19	450.824	21	67.8917	31.7667	49.8292
6538968	1	782.325	7	1459.67	4	479.117	21	498.675	22	509.825	20	495.872	21	1222.83	1000.61	1111.72	1041.3	1178.33	1109.82	988.692	1034.68	1011.69	1084.28	1071.21	1077.74	8	10	18	10	10	20	10	8	18	9	10	9	9.33333	542.872	22	540.567	23	550.325	22	544.588	22.3333	1002.55	873.95	938.25
6538975	2	649.1	8	2318.19	7	725.929	24	802.968	23	692.725	24	740.541	23.6667	1976.48	1411.05	1693.77	1288.34	1303.36	1295.85	1370.61	921.717	1146.16	1545.14	1212.04	1378.59	10	12	22	10	11	21	12	11	23	11	10.5	11.5	11	647.246	23	600.388	23	627.854	23	625.163	23	1179.08	994.975	1087.03
6538976	2	626.538	8	2510.1	8	644.799	20	541.407	18	482.025	21	556.077	19.6667	1918.76	900.992	1409.88	1928.03	703.367	1315.7	1635.02	914.05	1274.53	1827.27	839.469	1333.37	11	12	23	12	10	22	12	10	22	11.5	11	11	11.1667	483.075	21	455.679	24	472.542	20	470.432	21.6667	1343.1	754.275	1048.69
6538978	2	444.775	8	1246.12	7	468.192	21	455.517	23	445.392	20	456.367	21.3333	959.192	705.083	832.138	922.917	746.242	834.579	948.117	925.608	936.862	943.408	792.311	867.86	12	12	24	12	12	24	12	12	24	12	12	12	12	493.038	23	443.696	21	451.221	23	462.651	22.3333	1020.89	800.2	910.546
6538980	2	509.7	6	877.875	6	493.312	23	461.275	23	439.358	24	464.649	23.3333	1192.87	1007.26	1100.06	1155.15	900.567	1027.86	1636.74	1332.77	1484.75	1328.25	1080.2	1204.22	7	10	17	10	9	19	7	8	15	8.5	9.5	7.5	8.5	524.658	22	555.696	23	442.825	23	507.726	22.6667	1099.2	988.658	1043.93
6538982	1	483.812	7	862.038	7	416.7	22	361.2	20	388.212	22	388.704	21.3333	751.175	706.392	728.783	758.983	684.417	721.7	793.017	626.858	709.938	767.725	672.556	720.14	7	9	16	8	8	16	9	8	17	8	8	8.5	8.16667	392.25	20	375.383	22	379.962	22	382.532	21.3333	1083.93	678.2	881.067
6538983	2	895.072	3	1133.25	6	682.833	18	671.693	22	627.083	18	660.537	19.3333	1214.33	1128.67	1171.5	1151.75	1168	1159.88	1205.75	1181	1193.38	1190.61	1159.22	1174.92	5	3	8	6	5	11	6	6	12	4	5.5	6	5.16667	608.292	21	633.125	23	646.917	23	629.444	22.3333	1225.25	1234.42	1229.83
6538988	1	563.75	8	1582.81	8	452.433	22	459.7	22	495.65	23	469.261	22.3333	1179.16	779.575	979.367	1578.17	772.592	1175.38	1102.24	786.433	944.337	1286.52	779.533	1033.03	12	12	24	12	11	23	11	12	23	12	11.5	11.5	11.6667	416.833	22	504.031	22	381.975	21	434.28	21.6667	1048.61	613.35	830.979
6538995	2	562.612	7	1286.36	4	574.742	21	554.654	22	596.175	22	575.19	21.6667	1075.71	1108.25	1091.98	1159.68	940.892	1050.29	1157.84	784.6	971.221	1131.08	944.581	1037.83	7	8	15	11	9	20	11	8	19	7.5	10	9.5	9	511.1	23	472.125	23	526.612	20	503.279	22	971.225	835.658	903.442
6538997	1	818.852	7	940.225	5	601.579	24	644.983	24	605.837	24	617.467	24	881.625	941.892	911.758	921.058	768.267	844.663	559.75	692.575	626.163	787.478	800.911	794.194	6	6	12	8	6	14	7	3	10	6	7	5	6	562.946	24	572.226	22	460.796	23	531.989	23	332.025	345.425	338.725
6538999	2	523.675	7	889.288	6	491.171	23	435.554	22	418.208	23	448.311	22.6667	767.85	861.833	814.842	884.033	690.325	787.179	397.45	419.625	408.538	683.111	657.261	670.186	7	4	11	5	7	12	4	5	9	5.5	6	4.5	5.33333	489.188	21	446.321	21	416.038	22	450.515	21.3333	1136.15	1013.99	1075.07
6539004	2	578.938	8	1325.36	6	457.733	24	432.721	23	398.196	22	429.55	23	1136.11	947.008	1041.56	1038.43	716.133	877.283	950.825	619.975	785.4	1041.79	761.039	901.414	11	12	23	12	11	23	12	12	24	11.5	11.5	12	11.6667	420.821	22	419.629	23	470.779	24	437.076	23	799.917	587.65	693.783
6539005	1	1217.28	4	3820.04	8	711.375	24	648.85	24	618.742	24	659.656	24	1995.9	1515.84	1755.87	1330.34	943.517	1136.93	1431.81	1173.15	1302.48	1586.02	1210.84	1398.43	11	11	22	12	12	24	10	12	22	11	12	11	11.3333	592.779	24	643.975	23	651.842	24	629.532	23.6667	1504.4	1457.22	1480.81
6539293	2	397.538	7	880.513	4	424.458	23	386.1	21	375.204	22	395.254	22	839.458	672.292	755.875	942.325	662.117	802.221	915.75	623.892	769.821	899.178	652.767	775.972	11	12	23	10	8	18	11	10	21	11.5	9	10.5	10.3333	418.442	22	408.146	21	395.704	22	407.431	21.6667	1001.8	617.742	809.771
6539308	1	524.112	7	1737.14	8	474.529	24	509.642	23	595.464	23	526.545	23.3333	1439.38	898.475	1168.92	949.092	761.7	855.396	874.075	697.333	785.704	1087.51	785.836	936.675	11	12	23	12	12	24	12	12	24	11.5	12	12	11.8333	510.108	23	485.279	22	504.371	24	499.919	23	923.35	680.783	802.067
6539334	1	554.25	7	3134.04	7	446.692	23	424.646	21	441.267	19	437.535	21	1878.87	1765.53	1822.2	1589.96	1696.35	1643.15	1480.1	1482.62	1481.36	1649.64	1648.17	1648.9	9	6	15	11	9	20	11	8	19	7.5	10	9.5	9	480.188	23	457.917	24	429.517	20	455.874	22.3333	1451.63	1310.32	1380.97
6539351	1	623.875	8	1712.54	7	565.2	24	576.567	22	545.058	24	562.275	23.3333	1287.38	986.983	1137.18	996.667	994.417	995.542	1237.07	964.608	1100.84	1173.7	982.003	1077.85	11	12	23	10	10	20	11	12	23	11.5	10	11.5	11	512.533	24	507.654	24	549.3	24	523.163	24	1091.85	1010.37	1051.11
6539397	1	619.625	8	1700.62	7	558.625	23	556.417	23	557.375	24	557.472	23.3333	1320	829.583	1074.79	1176.33	1060.42	1118.38	1243.25	1029.17	1136.21	1246.53	973.056	1109.79	12	12	24	11	12	23	12	12	24	12	11.5	12	11.8333	585.708	23	508.958	24	593.542	23	562.736	23.3333	1173.25	1042.25	1107.75
6539418	2	441.475	6	1531.19	7	414.696	24	372.538	23	389.262	24	392.165	23.6667	1486.09	721.917	1104	893.733	501.817	697.775	756.408	502.083	629.246	1045.41	575.272	810.342	10	11	21	11	10	21	11	12	23	10.5	10.5	11.5	10.8333	359.942	21	380.675	23	360.696	22	367.104	22	737.892	499.792	618.842
6539546	2	561.013	8	1330.36	8	544.571	24	545.489	23	465.121	22	518.394	23	1110.27	725.658	917.962	968.825	731.65	850.237	915.758	702.325	809.042	998.283	719.878	859.081	12	12	24	12	11	23	12	12	24	12	11.5	12	11.8333	586.171	24	503.304	24	510.383	24	533.286	24	722.317	637.533	679.925
6539593	2	643.525	8	1944.91	6	488.683	22	542.242	23	526.971	24	519.299	23	1313.77	1283.26	1298.51	1140.87	1168.79	1154.83	992.4	1163.11	1077.75	1149.01	1205.05	1177.03	11	10	21	12	10	22	10	7	17	10.5	11	8.5	10	514.788	24	490.329	23	513.646	23	506.254	23.3333	1221.25	1199.71	1210.48
6542479	2	645.7	8	1329.65	6	533.525	23	593.329	24	547.167	24	558.007	23.6667	1178.23	993.033	1085.63	1078.64	1106	1092.32	1072.15	943.142	1007.65	1109.67	1014.06	1061.87	11	12	23	11	11	22	12	12	24	11.5	11	12	11.5	531.908	23	560.551	22	557.383	24	549.948	23	1042.03	906.575	974.304
6542481	1	539.862	7	1314.88	7	469.792	22	470.988	19	462.529	21	467.769	20.6667	1153.41	714.217	933.812	1116.27	848.492	982.379	1143.6	658.117	900.858	1137.76	740.275	939.017	12	12	24	10	11	21	11	11	22	12	10.5	11	11.1667	511.358	23	478.587	23	451.517	22	480.488	22.6667	917.7	595.367	756.533
6542502	1	427.288	8	1026.6	7	384.142	21	416.188	23	397.542	23	399.29	22.3333	927.567	729.592	828.579	873.15	516.083	694.617	918.042	604.158	761.1	906.253	616.611	761.432	9	12	21	9	10	19	10	11	21	10.5	9.5	10.5	10.1667	353.742	22	371.921	23	394.908	23	373.524	22.6667	755.775	393.9	574.837
6542530	1	554.413	8	2055.11	7	565.121	24	539.883	24	536.783	24	547.263	24	1801.88	1303.29	1552.59	1794.9	1090.04	1442.47	1462.47	1084.38	1273.42	1686.42	1159.24	1422.83	11	11	22	12	10	22	12	11	23	11	11	11.5	11.1667	531.146	24	552.712	24	533.904	22	539.254	23.3333	1226.6	953.158	1089.88
6542539	2	502.137	8	1239.58	5	565.689	19	468.558	22	464.221	24	499.49	21.6667	721.1	672.692	696.896	691.142	635.175	663.158	636.2	628.725	632.462	682.814	645.531	664.172	10	11	21	12	10	22	10	10	20	10.5	11	10	10.5	496.683	22	482.079	20	486.304	24	488.356	22	751.2	600.35	675.775
6542542	2	596.712	8	3516.57	8	701.967	24	620.983	23	738.458	24	687.136	23.6667	1976.38	1568.62	1772.5	1753.08	1538.9	1645.99	1496.37	1557.91	1527.14	1741.94	1555.14	1648.54	12	12	24	12	12	24	12	12	24	12	12	12	12	659.518	21	528.05	23	571.392	22	586.32	22	1606.32	963.65	1284.98
6542559	1	614.913	8	1612.29	6	600.492	22	560.079	24	570.135	21	576.902	22.3333	1068.33	689.775	879.054	779.258	731.483	755.371	1147.31	741.417	944.362	998.3	720.892	859.596	12	12	24	12	12	24	11	10	21	12	12	10.5	11.5	587.275	23	562.575	21	568.817	21	572.889	21.6667	814.117	651.55	732.833
6542563	2	544.513	8	1339.24	7	535.587	24	552.658	24	554.721	24	547.656	24	2360.36	1079.25	1719.8	1989.48	1353.98	1671.73	1277.19	961.217	1119.2	1875.68	1131.48	1503.58	10	10	20	12	11	23	12	12	24	10	11.5	12	11.1667	567.513	24	544.754	24	547.358	24	553.208	24	1129.28	1026.79	1078.03
6542569	2	757.75	8	8201.7	6	700.758	21	615.458	23	573.742	24	629.986	22.6667	997.55	815.583	906.567	1254.28	1118.03	1186.15	1037.79	861.4	949.596	1096.54	931.669	1014.11	11	11	22	12	12	24	11	11	22	11	12	11	11.3333	593.28	21	627.525	24	635.821	24	618.875	23	1104.34	1115.24	1109.79
6542571	1	659.075	8	1472.35	8	481.904	23	545.462	23	512.758	24	513.375	23.3333	1387.97	1083.17	1235.58	956.35	785.883	871.117	1024.36	783.875	904.117	1122.89	884.311	1003.6	11	11	22	12	12	24	11	11	22	11	12	11	11.3333	485.988	22	493.725	22	490.792	23	490.168	22.3333	900.408	700.825	800.617
6542583	2	486.988	7	1485.47	6	489.892	23	592.3	21	459.425	22	513.872	22	1137.91	728.442	933.175	1299.42	582.175	940.8	1007.3	650.5	828.9	1148.21	653.706	900.958	12	12	24	11	12	23	11	12	23	12	11.5	11.5	11.6667	478.296	23	434.629	24	482.225	23	465.05	23.3333	1043.52	562.5	803.008
6542602	1	584.487	7	1971.24	8	527.167	22	489.25	21	432.146	19	482.854	20.6667	1214.87	920.775	1067.82	1099.54	797.042	948.292	1389.78	891.225	1140.5	1234.73	869.681	1052.21	12	12	24	11	10	21	12	11	23	12	10.5	11.5	11.3333	405.35	22	474.267	19	437.946	23	439.188	21.3333	1264.45	1198.57	1231.51
6542604	1	632.175	8	1459.78	8	506.679	23	475.867	22	429.433	23	470.66	22.6667	1197.3	749.708	973.504	1175.77	780.642	978.204	1161.38	843.992	1002.69	1178.15	791.447	984.799	12	12	24	12	12	24	12	12	24	12	12	12	12	487.6	22	487.096	24	478.191	23	484.296	23	808.358	620.542	714.45
6542607	2	498.038	6	1269.04	6	549.793	19	568.95	23	544.367	23	554.37	21.6667	1669.12	1501.11	1585.11	1315.52	1231.2	1273.36	1438.91	1182.51	1310.71	1474.51	1304.94	1389.73	11	11	22	9	9	18	9	9	18	11	9	9	9.66667	539.962	23	582.19	17	488.108	22	536.754	20.6667	1204.98	1041.46	1123.22
6542612	1	524.612	8	1056.66	8	504.596	22	493.212	22	510.425	23	502.744	22.3333	1247.73	608.85	928.292	1230.91	538.792	884.85	1257.88	575.958	916.921	1245.51	574.533	910.021	12	12	24	12	11	23	11	11	22	12	11.5	11	11.5	464.767	24	486.517	22	507.004	23	486.096	23	1179.26	599.558	889.408
6542617	1	733.35	8	1204.54	7	707.729	24	643.725	22	587.583	23	646.346	23	1326.96	1251.3	1289.13	1354.47	1271.2	1312.83	1594.76	1288.3	1441.53	1425.39	1270.27	1347.83	7	7	14	5	9	14	8	6	14	7	7	7	7	646.604	24	568.383	23	574.742	23	596.576	23.3333	1644.78	1111.74	1378.26
6542619	1	543.675	7	1430.05	4	506.292	23	426.442	24	412.762	23	448.499	23.3333	1174.73	809.325	992.029	1096.53	614.808	855.667	862.692	522.933	692.813	1044.65	649.022	846.836	8	12	20	12	12	24	12	12	24	10	12	12	11.3333	481.821	24	476.45	23	431.417	23	463.229	23.3333	952.317	506.808	729.562
6542628	2	589.388	7	1751.79	5	484.908	22	518.221	22	525.342	22	509.49	22	1146.39	666.625	906.508	893.517	607.967	750.742	825.958	662.758	744.358	955.289	645.783	800.536	12	12	24	12	12	24	11	11	22	12	12	11	11.6667	481.529	24	500.071	23	506.383	23	495.994	23.3333	1121.62	770.308	945.962
6542635	2	798.15	8	1543.94	6	684.129	21	656.763	23	612.608	24	651.167	22.6667	1925.78	1721.76	1823.77	1501	1475.71	1488.35	2111.41	1203.46	1657.43	1846.06	1466.97	1656.52	9	9	18	7	10	17	10	9	19	9	8.5	9.5	9	658.962	24	657.029	24	537.421	24	617.804	24	1420.26	1041.64	1230.95
6542639	2	590.587	8	1517.21	3	745.052	15	523.737	22	570.108	20	612.966	19	1318.39	824.808	1071.6	1029.79	1004.29	1017.04	1035.07	1047.08	1041.08	1127.75	958.728	1043.24	12	12	24	11	10	21	11	12	23	12	10.5	11.5	11.3333	553.272	22	531.692	24	656.2	24	580.388	23.3333	1027.86	908.508	968.183
6542656	2	609.15	7	1533.56	7	564.542	24	551.083	23	501.129	23	538.918	23.3333	1291.06	996.367	1143.71	1140.64	872.342	1006.49	1118.17	872.35	995.263	1183.29	913.686	1048.49	10	12	22	12	12	24	12	12	24	11	12	12	11.6667	572.983	24	509.854	24	565.138	24	549.325	24	1365.5	988.625	1177.06
6542661	1	601.612	8	1798.01	6	500.521	22	459.658	21	458.688	23	472.956	22	1004.79	700.567	852.679	971.542	558.475	765.008	868.867	589.175	729.021	948.4	616.072	782.236	11	12	23	12	10	22	12	12	24	11.5	11	12	11.5	438.667	22	453.95	23	493.754	22	462.124	22.3333	732.792	508.042	620.417
6542662	1	515.275	8	2824.36	7	425.113	23	440.708	24	403.429	23	423.083	23.3333	1174.62	977.642	1076.13	1062.38	1021.35	1041.87	1166.04	825.433	995.737	1134.35	941.475	1037.91	10	11	21	11	11	22	11	11	22	10.5	11	11	10.8333	441.946	23	471.234	20	439.887	23	451.022	22	1262.31	1092.56	1177.43
6542665	1	788.462	8	1432.39	8	591.542	22	542.542	24	508.854	24	547.646	23.3333	1242.76	744.792	993.775	1169.24	897.3	1033.27	1071.89	758.575	915.233	1161.3	800.222	980.76	12	12	24	12	12	24	12	12	24	12	12	12	12	494.688	23	559.658	24	465.225	23	506.524	23.3333	1032.46	729.208	880.833
6542670	2	609.013	7	1830.09	7	648	24	496.392	23	586.433	24	576.942	23.6667	1072.28	1089.93	1081.1	1171.33	957.367	1064.35	1087.62	915.383	1001.5	1110.41	987.561	1048.98	12	12	24	11	10	21	11	11	22	12	10.5	11	11.1667	564.508	21	582.079	24	490.775	21	545.788	22	1001.45	1690.49	1345.97
6542686	1	557.225	8	1530.65	7	603.829	23	655.833	24	666.129	23	641.931	23.3333	1421.95	926.942	1174.45	1247.89	749.658	998.775	1417.29	973.575	1195.43	1362.38	883.392	1122.88	11	12	23	12	11	23	12	11	23	11.5	11.5	11.5	11.5	563.929	23	598.99	22	595.933	23	586.284	22.6667	1027.06	748.9	887.979
6542694	1	706.725	8	1924.84	7	637.75	23	603.133	24	586.4	23	609.094	23.3333	1676.44	765.092	1220.77	1476.8	980.2	1228.5	1431.85	831.567	1131.71	1528.36	858.953	1193.66	12	12	24	12	9	21	12	11	23	12	10.5	11.5	11.3333	569.242	23	631.729	23	640.117	17	613.696	21	1253.76	775.325	1014.54
6542721	1	447.775	8	1274.17	8	510.098	23	417.779	23	423.742	23	450.54	23	1055.66	758.383	907.021	915.492	747.133	831.312	825.942	782.375	804.158	932.364	762.631	847.497	12	12	24	12	12	24	11	12	23	12	12	11.5	11.8333	440.554	23	417.442	22	421.029	22	426.342	22.3333	793.758	653.908	723.833
6542731	2	382.887	7	1098.58	5	392.671	20	438.367	21	413.892	19	414.976	20	1056.99	670.733	863.862	1021.32	612.925	817.121	794.75	554.133	674.442	957.686	612.597	785.142	9	12	21	11	10	21	12	11	23	10.5	10.5	11.5	10.8333	508.087	23	484.36	20	469.908	23	487.452	22	821.442	525.242	673.342
6542740	1	733.388	7	1165.42	7	452.821	23	474.404	24	505.425	24	477.55	23.6667	1051.47	824.525	938	1096	679.617	887.808	1322.44	732.225	1027.33	1156.64	745.456	951.047	12	12	24	12	11	23	12	12	24	12	11.5	12	11.8333	508.183	23	508.367	23	443.821	23	486.79	23	855.108	665.067	760.087
6542747	1	628.938	8	1296.24	6	565.983	23	514.133	24	497.792	24	525.969	23.6667	1307.26	788.542	1047.9	1022.34	985.525	1003.93	1038.91	974.375	1006.64	1122.84	916.147	1019.49	12	12	24	12	11	23	11	12	23	12	11.5	11.5	11.6667	592.375	24	524.15	24	555.279	24	557.268	24	1005.98	834.85	920.413
6542750	2	671.438	7	1916.91	4	535.654	23	566.008	23	502.321	24	534.661	23.3333	1227.93	845.883	1036.91	1095.92	913.658	1004.79	1277.57	1038.9	1158.23	1200.47	932.814	1066.64	7	10	17	12	10	22	11	8	19	8.5	11	9.5	9.66667	504.354	22	513.321	22	626.604	23	548.093	22.3333	1069.62	804.133	936.875
6542757	2	602.188	8	1708.9	3	515.933	21	490.546	23	468.204	24	491.561	22.6667	1632.37	1024.01	1328.19	1490.62	1425.97	1458.3	1186.54	905.342	1045.94	1436.51	1118.44	1277.47	11	12	23	10	9	19	12	10	22	11.5	9.5	11	10.6667	524.425	21	513.875	24	490.479	24	509.593	23	1356.32	926.758	1141.54
6542762	2	949.987	5	812.375	6	522.938	23	546.942	22	562.433	21	544.104	22	943.625	1101.39	1022.51	934.083	822.675	878.379	749.183	799.775	774.479	875.631	907.947	891.789	8	6	14	8	7	15	8	8	16	7	7.5	8	7.5	496.696	24	443.954	22	482.729	24	474.46	23.3333	1053.57	948.442	1001
6542764	2	900.013	7	3492.68	5	577.842	21	518.183	23	453.971	23	516.665	22.3333	1533.91	1695.79	1614.85	1402.87	1330.03	1366.45	1256.47	1149.78	1203.13	1397.75	1391.87	1394.81	12	12	24	12	11	23	12	11	23	12	11.5	11.5	11.6667	661.433	19	555.133	21	580.775	23	599.113	21	1266.9	1439.88	1353.39
6542765	2	584.913	8	2426.11	8	586.732	20	572.242	23	575.467	23	578.147	22	2042.89	1086.29	1564.59	1558.67	1061.92	1310.3	2010.81	1074.35	1542.58	1870.79	1074.19	1472.49	11	12	23	10	11	21	11	11	22	11.5	10.5	11	11	483.938	22	492.579	24	502.379	24	492.965	23.3333	1546.22	917.667	1231.94
6542769	1	456.288	7	1792.58	6	572.4	23	612.958	23	411.904	20	532.421	22	1666.81	1299.17	1482.99	1236.79	808.633	1022.71	1086.53	843.9	965.217	1330.04	983.9	1156.97	9	11	20	12	11	23	11	11	22	10	11.5	11	10.8333	544.913	23	496.55	23	528.721	23	523.394	23	1051.47	668.667	860.067
6542774	1	717.069	6	1275.46	4	522.304	22	561.567	22	485.658	20	523.176	21.3333	635.433	774.467	704.95	775.8	978.575	877.188	561.142	431.45	496.296	657.458	728.164	692.811	7	3	10	6	4	10	6	7	13	5	5	6.5	5.5	541.017	22	477.271	19	484.325	20	500.871	20.3333	874.475	819.308	846.892
6542776	1	620.513	8	1533.72	8	438.767	24	438.75	24	443.538	23	440.351	23.6667	1021.84	683.267	852.554	975.267	742.083	858.675	1120.45	818.567	969.508	1039.19	747.972	893.579	11	12	23	12	12	24	11	12	23	11.5	12	11.5	11.6667	525.542	23	507.067	24	468.504	23	500.371	23.3333	871.592	575.575	723.583
6542778	1	636.862	7	1656.44	6	641.645	23	579.904	24	668.254	23	629.935	23.3333	1474.21	1242.47	1358.34	2432.84	1606	2019.42	1796.96	1454.32	1625.64	1901.34	1434.26	1667.8	7	8	15	10	10	20	10	9	19	7.5	10	9.5	9	628.046	23	634.392	22	600.388	22	620.942	22.3333	1819.31	1156.78	1488.05
6542783	2	461.75	7	1743.61	8	459.083	23	392.467	22	391.512	20	414.354	21.6667	1148	728.492	938.246	992.217	630.583	811.4	907.742	633.933	770.837	1015.99	664.336	840.161	12	12	24	12	11	23	12	11	23	12	11.5	11.5	11.6667	426.579	20	434.392	21	402.325	21	421.099	20.6667	866.792	753.892	810.342
6542797	1	388.038	7	670.55	7	346.879	22	393.212	20	409.904	20	383.332	20.6667	595.158	694.575	644.867	809.167	800.433	804.8	831.7	781.383	806.542	745.342	758.797	752.069	8	9	17	9	6	15	8	8	16	8.5	7.5	8	8	386.962	22	364.45	21	380.175	21	377.196	21.3333	735.808	598.45	667.129
6542806	2	366.962	8	2253.19	8	443.117	20	413.4	23	499.046	22	451.854	21.6667	1438.78	1028.56	1233.67	1012.92	836.425	924.675	832.467	559.817	696.142	1094.72	808.267	951.496	11	11	22	11	12	23	12	12	24	11	11.5	12	11.5	476.55	22	473.708	23	475.933	23	475.397	22.6667	753.633	547.908	650.771
6542808	1	460.475	8	1161.91	6	381.583	20	395.137	22	426.7	20	401.14	20.6667	879.833	1079.5	979.667	961.817	1046.28	1004.05	893.192	1041.86	967.525	911.614	1055.88	983.747	6	5	11	9	7	16	9	10	19	5.5	8	9.5	7.66667	453.004	21	468.658	21	501.283	23	474.315	21.6667	938.917	853.7	896.308
6542816	1	652.825	8	982.45	7	485.488	23	519.779	23	472.613	23	492.626	23	1366.12	833.625	1099.88	1133.59	709.917	921.754	1063.27	625.108	844.188	1187.66	722.883	955.272	10	12	22	12	12	24	12	12	24	11	12	12	11.6667	510.496	24	531.475	24	534.921	24	525.631	24	1009.48	765.725	887.604
6542817	1	588.625	8	990.375	6	478.667	24	479.167	24	527.292	23	495.042	23.6667	1061	953.083	1007.04	965.667	1072.33	1019	978.333	1121.75	1050.04	1001.67	1049.06	1025.36	9	6	15	8	9	17	10	7	17	7.5	8.5	8.5	8.16667	561.75	24	534.418	22	481.042	24	525.737	23.3333	1541.58	1476.08	1508.83
6542826	1	550.688	8	1638.15	3	580.447	23	479.608	23	537.438	22	532.498	22.6667	1777.32	1043.99	1410.65	1607.64	1062.7	1335.17	1284.78	967.425	1126.1	1556.58	1024.71	1290.64	5	7	12	9	11	20	10	12	22	6	10	11	9	554.383	21	614.817	24	503.796	18	557.665	21	1219.47	736.042	977.754
6542830	2	460.212	8	1146.1	4	465.942	23	419.475	23	424.038	22	436.485	22.6667	1049.58	595.058	822.321	958.467	545.35	751.908	783.425	621.158	702.292	930.492	587.189	758.84	12	12	24	12	11	23	12	11	23	12	11.5	11.5	11.6667	420.658	23	509.292	22	375.842	23	435.264	22.6667	896.792	616.308	756.55
6542832	2	620.325	8	1402.1	6	476.567	23	504.979	24	507.179	23	496.242	23.3333	1899.49	1870.17	1884.83	1979.44	1892.99	1936.22	1507.72	1395.29	1451.51	1795.55	1719.48	1757.52	12	9	21	10	11	21	9	7	16	10.5	10.5	8	9.66667	569.946	24	456.458	24	447.004	23	491.136	23.6667	1375.2	1111.97	1243.58
6542837	2	557.587	8	1757.17	7	589.983	23	654.397	20	515.317	21	586.566	21.3333	1867.37	1297.82	1582.59	1488.8	1524.91	1506.85	1522.33	1433.2	1477.76	1626.16	1418.64	1522.4	11	11	22	11	12	23	12	11	23	11	11.5	11.5	11.3333	513.763	22	430.062	21	513.392	18	485.739	20.3333	1158.95	866.125	1012.54
6542841	2	959.675	6	2243.06	1	571.784	22	501.692	23	561.879	22	545.118	22.3333	1311.72	1032.09	1171.91	1008.27	688.742	848.504	983.875	756.55	870.212	1101.29	825.794	963.542	8	12	20	12	12	24	11	12	23	10	12	11.5	11.1667	531.096	24	590.933	24	594.458	24	572.163	24	958.617	693.292	825.954
6542847	2	580.913	8	1039.03	8	581.8	24	434.75	23	373.196	23	463.249	23.3333	1117.48	759.775	938.629	1180.22	618.192	899.204	1282.33	733.317	1007.82	1193.34	703.761	948.551	11	11	22	12	11	23	11	10	21	11	11.5	10.5	11	387.321	24	353	23	385.996	23	375.439	23.3333	1170.78	608.392	889.587
6542860	2	501.75	7	1180.38	8	449.792	23	415.708	23	428.458	24	431.319	23.3333	996.167	726.667	861.417	835.667	702.167	768.917	806.833	661.25	734.042	879.556	696.694	788.125	12	12	24	12	12	24	12	10	22	12	12	11	11.6667	486.208	24	465.042	23	412.917	23	454.722	23.3333	769.583	645.417	707.5
6542864	1	717.288	2	1709.51	7	574.688	21	506.883	18	448.621	21	510.064	20	862.717	1069.38	966.046	866.183	830.85	848.517	780.267	788.133	784.2	836.389	896.119	866.254	9	9	18	12	12	24	12	11	23	9	12	11.5	10.8333	529.926	20	512.525	23	534.763	22	525.738	21.6667	860.567	735.775	798.171
6542878	1	516.288	7	2287.85	8	523.058	23	454.358	19	487.212	22	488.21	21.3333	1554.15	1093	1323.58	1251.14	779.225	1015.18	1514.99	715.9	1115.45	1440.09	862.708	1151.4	12	12	24	12	10	22	12	10	22	12	11	11	11.3333	567.577	23	467.229	23	462.721	21	499.176	22.3333	1056.07	724.067	890.067
6542881	1	554.763	8	1462.1	3	593.663	23	546.829	24	551.833	24	564.108	23.6667	1152.43	1017.71	1085.07	1073.54	858.55	966.046	1091.08	882.525	986.8	1105.68	919.594	1012.64	12	12	24	11	12	23	12	12	24	12	11.5	12	11.8333	542.638	23	545.842	23	495.442	23	527.974	23	946.667	730.958	838.812
6542882	1	460.562	8	1589.94	7	486.371	23	433.629	23	406.158	21	442.053	22.3333	1033.72	860.2	946.958	1023.17	686.842	855.008	916.817	647.95	782.383	991.236	731.664	861.45	8	12	20	9	12	21	10	12	22	10	10.5	11	10.5	424.137	23	448.383	23	469.671	22	447.397	22.6667	812.758	592.142	702.45
6542886	2	670.938	8	1452.2	8	409.05	23	405.371	23	439.908	23	418.11	23	1271.91	827.842	1049.88	1217.83	947.892	1082.86	1150.17	941.642	1045.91	1213.31	905.792	1059.55	12	12	24	12	12	24	12	12	24	12	12	12	12	477.95	23	468.992	23	537.05	23	494.664	23	1127.08	817.433	972.254
6542889	1	467.512	8	2205.18	6	488.558	23	473.617	23	460.833	22	474.336	22.6667	1190.83	813.683	1002.26	1029.65	975.817	1002.73	1159.1	1196.73	1177.92	1126.53	995.411	1060.97	12	12	24	12	12	24	12	11	23	12	12	11.5	11.8333	440.5	23	488.408	24	467.954	23	465.621	23.3333	1046.78	729.05	887.913
6542895	2	393.625	8	1228.75	7	482.25	23	528.958	22	475.542	23	495.583	22.6667	2173.25	1419.08	1796.17	1594.25	910.167	1252.21	1444.42	899.417	1171.92	1737.31	1076.22	1406.76	12	11	23	11	9	20	11	10	21	11.5	10	10.5	10.6667	485.75	22	449.167	22	519.875	20	484.931	21.3333	1228.58	837.5	1033.04
6542898	1	667.275	8	1788.86	7	556.396	23	509.883	21	528.279	23	531.519	22.3333	1022.18	768.225	895.204	922.217	1392.85	1157.53	1306.69	875.608	1091.15	1083.7	1012.23	1047.96	11	12	23	12	11	23	11	8	19	11.5	11.5	9.5	10.8333	539.2	24	528.85	23	611.57	19	559.873	22	1061.33	1015.38	1038.35
6542900	2	709.538	7	1218.69	8	527.513	24	472.217	22	504.992	23	501.574	23	1207.15	886.833	1046.99	1205.97	747.308	976.638	1126.1	702.383	914.242	1179.74	778.842	979.29	12	12	24	12	11	23	12	12	24	12	11.5	12	11.8333	475.496	22	508.742	24	463.767	21	482.668	22.3333	1060.58	763.042	911.812
6542913	1	521.875	8	1893.62	5	479.833	22	474.625	22	445.125	21	466.528	21.6667	1351.25	999.417	1175.33	888.25	844.5	866.375	973.417	813.667	893.542	1070.97	885.861	978.417	10	11	21	12	11	23	12	9	21	10.5	11.5	10.5	10.8333	506.417	24	471.458	22	427.333	21	468.403	22.3333	989.833	748.75	869.292
6542916	1	548.425	7	2465.47	8	467.446	22	490.442	22	469.8	20	475.896	21.3333	1312.99	587.925	950.458	997.7	673.55	835.625	1144.99	671.142	908.067	1151.89	644.206	898.05	12	11	23	12	12	24	12	11	23	11.5	12	11.5	11.6667	486.904	24	479.021	22	445.392	22	470.439	22.6667	850.258	532.983	691.621
6542920	2	455.312	7	1592.96	5	455.587	23	543.683	24	454.096	22	484.456	23	1031.92	542.008	786.962	1023.53	734.092	878.812	798.2	678.592	738.396	951.217	651.564	801.39	11	12	23	11	11	22	10	12	22	11.5	11	11	11.1667	479.629	23	397.308	22	427.146	22	434.694	22.3333	678	413.908	545.954
6542922	2	533.825	8	1477.42	5	529.029	24	518.771	23	535.4	24	527.733	23.6667	1315.77	1041.33	1178.55	1015.29	878.067	946.679	930.058	703.1	816.579	1087.04	874.164	980.601	11	11	22	12	12	24	11	12	23	11	12	11.5	11.5	499.921	24	529.408	24	519.933	23	516.421	23.6667	1022.66	806.867	914.763
6542929	2	377.95	8	908.862	7	451.392	23	377.267	21	395.829	21	408.163	21.6667	1017.6	774.883	896.242	874.433	741.383	807.908	887.125	778.925	833.025	926.386	765.064	845.725	11	12	23	12	12	24	12	11	23	11.5	12	11.5	11.6667	379.221	23	406.038	24	404.613	22	396.624	23	878.217	718.558	798.388
6542935	2	471.762	7	1245.58	8	486.071	24	392.325	22	414.896	23	431.097	23	1026.97	460.658	743.812	877.717	611.342	744.529	1024.56	611.733	818.146	976.414	561.244	768.829	12	12	24	12	12	24	11	11	22	12	12	11	11.6667	437.192	21	426.954	24	433.508	22	432.551	22.3333	764.442	512.633	638.538
6542937	1	444.038	7	754.75	8	352.554	20	354.325	23	355.288	19	354.056	20.6667	695.717	413.725	554.721	668.967	399.7	534.333	609.5	394.55	502.025	658.061	402.658	530.36	12	11	23	12	12	24	12	12	24	11.5	12	12	11.8333	343.812	22	352.462	23	344.492	23	346.922	22.6667	589.033	400.525	494.779
6542938	2	866.146	7	1754.54	8	602.592	24	564.199	23	638.688	23	601.826	23.3333	986.808	887.967	937.388	1209.45	1237.65	1223.55	1143.51	1027.12	1085.32	1113.26	1050.91	1082.08	12	12	24	12	12	24	11	11	22	12	12	11	11.6667	588.275	24	483.542	24	527.929	23	533.249	23.6667	1047.92	1142.75	1095.34
6542940	1	930.903	3	581.688	5	395.029	20	427.492	17	658.275	12	493.599	16.3333	540.358	571.242	555.8	648.667	676.8	662.733	548.75	639.458	594.104	579.258	629.167	604.212	7	2	9	5	5	10	5	5	10	4.5	5	5	4.83333	386.608	11	474.956	14	480.637	13	447.401	12.6667	499.383	483.433	491.408
6542949	1	581.05	7	1576.2	6	473.488	22	465.379	21	478.392	23	472.419	22	1135.4	1147.05	1141.22	1147.34	1058.28	1102.81	1152.53	1060.7	1106.61	1145.09	1088.68	1116.88	9	9	18	12	9	21	10	9	19	9	10.5	9.5	9.66667	487.317	22	461.921	23	467.504	21	472.247	22	1031.73	987.875	1009.8
6542951	2	618.763	8	1426.38	7	734.98	16	539.571	24	477.467	24	584.006	21.3333	1470.22	1194.74	1332.48	1245.84	1551.85	1398.85	1393.52	1768.52	1581.02	1369.86	1505.04	1437.45	9	10	19	9	10	19	9	9	18	9.5	9.5	9	9.33333	515.9	24	475.433	23	529.475	24	506.936	23.6667	1376.13	1150.74	1263.44
6542953	2	788.654	7	1588.35	7	447.275	22	461.933	23	445.712	22	451.64	22.3333	906.483	635.583	771.033	796.008	610.6	703.304	717.367	586.525	651.946	806.619	610.903	708.761	12	11	23	12	12	24	12	12	24	11.5	12	12	11.8333	457.625	24	435.337	21	466.554	24	453.172	23	724.533	618.825	671.679
6542955	1	465.525	8	1492.05	7	469.288	24	411.587	22	462.788	22	447.887	22.6667	934.383	494.667	714.525	860.55	606.817	733.683	839.775	566.942	703.358	878.236	556.142	717.189	11	12	23	12	11	23	12	12	24	11.5	11.5	12	11.6667	371.054	23	416.204	23	388.867	23	392.042	23	741.308	517.733	629.521
6542960	1	1054.23	5	2139.31	7	958.205	22	962.612	24	958.936	22	959.918	22.6667	1298.49	1728.58	1513.53	1417.99	1401.57	1409.78	1191.72	1625.48	1408.6	1302.74	1585.21	1443.97	7	7	14	9	8	17	5	3	8	7	8.5	4	6.5	883.319	23	900.7	24	839.114	22	874.378	23	1733.95	1251.93	1492.94
6542964	1	483.375	8	790.875	5	471.792	24	462.75	23	434.875	23	456.472	23.3333	286.917	409.333	348.125	224.167	281.083	252.625	148.833	124.667	136.75	219.972	271.694	245.833	8	4	12	5	7	12	8	6	14	6	6	7	6.33333	311.125	17	382.5	15	401.917	13	365.181	15	203.917	216.083	210
6542967	1	532.95	8	1306.25	7	523.567	20	480.833	21	508.895	17	504.432	19.3333	1079.55	776.333	927.942	813.5	596.358	704.929	1015.39	746.992	881.192	969.481	706.561	838.021	10	11	21	7	6	13	8	9	17	10.5	6.5	8.5	8.5	460.467	19	413.029	19	522.763	19	465.419	19	794.35	601.408	697.879
6542968	2	781.275	8	1241.42	4	486.05	24	412.604	24	448.6	23	449.085	23.6667	1133.44	938.8	1036.12	867.283	748.558	807.921	952.375	736.583	844.479	984.367	807.981	896.174	11	12	23	12	12	24	12	12	24	11.5	12	12	11.8333	452.058	24	404.542	23	416.583	24	424.394	23.6667	773.108	699.467	736.288
6542970	2	678.712	8	3261.9	4	535.533	23	498.5	22	523.337	22	519.124	22.3333	1273.03	1007.12	1140.08	1173.84	696.408	935.125	1034.65	875.5	955.075	1160.51	859.678	1010.09	10	12	22	12	11	23	11	11	22	11	11.5	11	11.1667	460.163	22	511.533	19	512.55	20	494.749	20.3333	1236.7	887.067	1061.88
6542973	1	579.325	7	1275.86	1	565.579	23	523.821	23	634.679	24	574.693	23.3333	1337.36	939.942	1138.65	1094.44	949.517	1021.98	1108.32	944.35	1026.33	1180.04	944.603	1062.32	8	10	18	12	11	23	12	12	24	9	11.5	12	10.8333	520.95	23	579.8	23	502.971	22	534.574	22.6667	930.925	797.517	864.221
6542976	1	735.7	6	1082.46	4	570.646	22	573.175	23	524.204	22	556.008	22.3333	991.358	1970.15	1480.75	1696.92	1728.11	1712.51	1551.38	1244.12	1397.75	1413.22	1647.46	1530.34	7	8	15	8	6	14	9	8	17	7.5	7	8.5	7.66667	606.268	21	526.904	23	590.742	23	574.638	22.3333	1615.83	1178.82	1397.32
6542977	2	562.5	8	1489.75	2	535.729	20	561.45	23	570.184	21	555.788	21.3333	917.658	745.717	831.688	966.108	849.85	907.979	654.017	644.925	649.471	845.928	746.831	796.379	8	9	17	9	8	17	5	9	14	8.5	8.5	7	8	573.679	22	522.671	21	467.725	18	521.358	20.3333	616.258	638.408	627.333
6542987	2	593.625	8	1508.5	5	554	22	587.333	23	625.75	22	589.028	22.3333	1340.58	1218.33	1279.46	2035.25	1523.33	1779.29	1623.33	1338.67	1481	1666.39	1360.11	1513.25	8	5	13	7	7	14	11	9	20	6.5	7	10	7.83333	551	23	633.667	23	617.917	22	600.861	22.6667	2068.25	993.917	1531.08
6543122	2	468.25	8	1126.75	8	491.375	22	450.375	24	496	24	479.25	23.3333	1223.33	691.167	957.25	943.083	616.417	779.75	1050.92	659.833	855.375	1072.44	655.806	864.125	12	12	24	12	12	24	12	11	23	12	12	11.5	11.8333	456.292	24	489.708	23	475.167	24	473.722	23.6667	784.75	647	715.875
6543172	1	665.913	8	1490.01	8	591.596	24	586.112	24	502.821	24	560.176	24	1300.29	845.308	1072.8	1104.02	909.025	1006.52	1453.69	1054.72	1254.2	1286	936.35	1111.17	12	12	24	12	12	24	12	11	23	12	12	11.5	11.8333	609.479	24	585.029	23	534.275	23	576.261	23.3333	987.967	867.45	927.708
6543252	1	519.737	8	1293.76	7	528.833	24	479.238	24	459.721	24	489.264	24	1197.2	1071.05	1134.12	980.717	983.95	982.333	928.375	873.85	901.112	1035.43	976.283	1005.86	11	11	22	12	12	24	12	11	23	11	12	11.5	11.5	527.317	23	469.125	24	475.296	24	490.579	23.6667	948.958	1107.53	1028.24
6543464	2	467.8	8	685	6	426.567	22	376.629	21	382.779	21	395.325	21.3333	983.908	1048.91	1016.41	1055.9	895.925	975.913	1169.66	1281.79	1225.72	1069.82	1075.54	1072.68	9	9	18	7	10	17	8	9	17	9	8.5	8.5	8.66667	448.292	23	405.833	20	389.596	22	414.574	21.6667	1055.55	890.617	973.083
6543468	1	735.462	6	994.388	7	488.617	23	435.917	23	434.637	23	453.057	23	1343.08	1180.07	1261.58	1021.1	896.083	958.592	997.533	1106.5	1052.02	1120.57	1060.88	1090.73	10	10	20	12	11	23	11	11	22	10	11.5	11	10.8333	480.831	22	424.529	22	457.471	22	454.277	22	876.283	772.442	824.362
6543469	2	443.238	8	999.35	8	407.921	23	391.371	22	387.525	22	395.606	22.3333	721.758	532.775	627.267	736.792	727.058	731.925	713.075	471.058	592.067	723.875	576.964	650.419	12	12	24	10	12	22	12	12	24	12	11	12	11.6667	385.367	18	411.95	23	356.192	20	384.503	20.3333	567.85	461.367	514.608
[truncated: 72 more columns]
