# Supplementary material for: The effects of viewing cute images on the performance of simple computerized tasks in dog owners and non-dog owners
Source: PeerJ. 2022 Nov 21;10:e14439. doi: 10.7717/peerj.14439 (PMC9686409; doi:10.7717/peerj.14439)
Supplement: Supplemental Information 2 [file peerj-10-14439-s002.xlsx]

## Sheet: Full data for SPSS CSV - withou
id	image_group	simon_famil_RT	simon_famil_correct	alt_famil_RT	alt_famil_correct	simon_pre_1_RT	simon_pre_1_correct	simon_pre_2_RT	simon_pre_2_correct	simon_pre_3_RT	simon_pre_3_correct	simon_pre_mean_RT	simon_pre_mean_correct	alt_pre_1_switch_RT	alt_pre_1_noswitch_RT	alt_pre_1_RT	alt_pre_2_switch_RT	alt_pre_2_noswitch_RT	alt_pre_2_RT	alt_pre_3_switch_RT	alt_pre_3_noswitch_RT	alt_pre_3_RT	alt_pre_switch_mean_RT	alt_pre_no_switch_mean_RT	alt_pre_mean_RT	alt_pre_1_switch_cor	alt_pre_1_noswitch_cor	alt_pre_1_correct_sum	alt_pre_2_switch_cor	alt_pre_2_noswitch_cor	alt_pre_2_correct_sum	alt_pre_3_switch_cor	alt_pre_3_noswitch_cor	alt_pre_3_correct_sum	alt_pre_1_cor_mean	alt_pre_2_cor_mean	alt_pre_3_cor_mean	alt_pre_correct_mean	alt_pre_switch_correct_mean	alt_pre_noswitch_correct_mean	simon_post_1_RT	simon_post_1_correct	simon_post_2_RT	simon_post_2_correct	simon_post_2_RT	simon_post_2_correct	simon_post_mean_RT	simon_post_mean_correct	alt_post_1_switch_RT
6538565	2	613.66	8	1307.34	8	471.1	23	433.41	22	430.36	23	444.96	22.67	1230.28	889.78	1060.03	955.75	699.46	827.6	1031.65	748.84	890.25	1072.56	779.36	925.96	12	12	24	12	12	24	11	12	23	12	12	11.5	23.6667	11.6667	12	431.64	22	509.74	24	450.42	24	463.93	23.33	1059.74
6538568	2	740.3	8	1863.05	3	625.96	19	622.08	22	557.35	23	601.8	21.33	2126.43	1939.12	2032.77	1548.83	965.28	1257.05	801.96	906.57	854.26	1492.4	1270.32	1381.36	7	7	14	10	8	18	10	6	16	7	9	8	16	9	7	673.22	21	515.86	24	593.76	22	594.28	22.33	785.95
6538580	2	459.55	8	1789.72	6	418.04	23	629	16	377.92	22	474.99	20.33	1187.97	688.57	938.27	965.47	768.61	867.04	893.78	596.73	745.26	1015.74	684.64	850.19	11	12	23	12	10	22	12	11	23	11.5	11	11.5	22.6667	11.6667	11	408.43	21	352.19	21	373.57	21	378.06	21	724.71
6538582	1	562.59	4	1364.79	3	529.34	24	534.48	22	516.08	24	526.63	23.33	2040.48	1497.5	1768.99	1268.63	1334.28	1301.45	1298.92	1478.98	1388.95	1536.01	1436.92	1486.47	11	12	23	10	11	21	12	10	22	11.5	10.5	11	22	11	11	546.47	23	452.23	24	516.74	23	505.15	23.33	1008.66
6538602	1	482.65	8	1067.23	6	499.96	23	487.18	23	508.6	21	498.58	22.33	966.33	1032.51	999.42	791.42	820.12	805.77	792.23	754.36	773.29	849.99	868.99	859.49	7	10	17	11	8	19	12	6	18	8.5	9.5	9	18	10	8	505	22	491.9	24	478.97	22	491.96	22.67	740.61
6538617	2	459.33	8	1044.44	7	597.22	24	496.84	24	523.85	23	539.3	23.67	1223.28	1000.18	1111.73	1275.33	1096.73	1186.03	1175.45	991.55	1083.5	1224.69	1029.49	1127.09	11	12	23	12	10	22	10	10	20	11.5	11	10	21.6667	11	10.6667	505.2	23	519.75	24	545.44	24	523.46	23.67	952.4
6538623	2	694.93	8	4689.47	5	581.4	22	560.08	24	566.41	24	569.3	23.33	2989.34	1933.18	2461.26	2382.78	3848.71	3115.74	1811.61	1445.43	1628.52	2394.58	2409.11	2401.84	11	11	22	12	10	22	12	11	23	11	11	11.5	22.3333	11.6667	10.6667	556.98	23	563.75	24	602.13	23	574.29	23.33	1971.6
6538630	1	452.19	8	1065.67	8	498.65	21	556.31	24	559.56	24	538.17	23	1057.9	887.93	972.92	940.66	824.14	882.4	915.84	748.95	832.4	971.47	820.34	895.9	12	12	24	12	12	24	12	11	23	12	12	11.5	23.6667	12	11.6667	490.49	24	513.51	24	537.48	24	513.83	24	773.13
6538631	1	492.95	8	1571.29	8	432.91	23	403.66	23	401.08	22	412.55	22.67	1191.58	1319.86	1255.72	893.58	1074.87	984.22	1173.71	1122.8	1148.25	1086.29	1172.51	1129.4	8	10	18	11	10	21	9	8	17	9	10.5	8.5	18.6667	9.33333	9.33333	578.46	23	515.91	23	526.76	24	540.38	23.33	1020.81
6538643	1	697.79	7	968.31	4	652.42	24	662.18	22	566.32	22	626.97	22.67	977.42	984.49	980.96	1104.58	1173.41	1139	1409.93	1004.45	1207.19	1163.98	1054.12	1109.05	7	8	15	10	8	18	11	11	22	7.5	9	11	18.3333	9.33333	9	650.83	22	645.17	20	520.02	18	605.34	20	1032.9
6538648	2	677.91	8	1225.85	6	516.85	23	501.44	21	497.02	21	505.1	21.67	1075.13	834	954.56	956.57	760.98	858.78	961.18	795.27	878.23	997.63	796.75	897.19	11	11	22	10	12	22	11	12	23	11	11	11.5	22.3333	10.6667	11.6667	595.73	24	528.67	22	510.39	21	544.93	22.33	1107.43
6538650	1	536.29	8	1235.9	6	496.94	23	496.02	23	515.95	22	502.97	22.67	970.32	597.47	783.89	1100.79	554.48	827.63	910.57	670.45	790.51	993.89	607.46	800.68	12	12	24	12	9	21	11	11	22	12	10.5	11	22.3333	11.6667	10.6667	457.43	23	488.04	21	525.68	24	490.38	22.67	742.76
6538651	2	484.9	6	1531.29	7	546.93	22	529.64	22	530.2	21	535.59	21.67	1042.73	846.23	944.48	840.39	613.17	726.78	839.87	510.72	675.3	907.67	656.7	782.18	8	12	20	11	12	23	12	10	22	10	11.5	11	21.6667	10.3333	11.3333	444.68	22	469.22	21	451.91	23	455.27	22	711.98
6538655	2	556.71	6	1273.49	7	611.14	22	525.64	21	714.58	22	617.12	21.67	793.27	717.02	755.15	972.24	825.1	898.67	838.08	698.5	768.29	867.86	746.87	807.37	9	10	19	9	11	20	10	9	19	9.5	10	9.5	19.3333	9.33333	10	536.25	18	557.69	14	529.33	20	541.09	17.33	707.9
6538656	1	487.28	8	1357.25	5	452.17	22	477.32	24	478.35	21	469.28	22.33	1085.15	812.37	948.76	886.47	542.57	714.52	779.43	677.92	728.68	917.02	677.62	797.32	9	12	21	10	11	21	9	11	20	10.5	10.5	10	20.6667	9.33333	11.3333	507.34	21	480.36	22	445.41	22	477.7	21.67	937.72
6538658	1	681.94	4	930.61	6	576.03	22	609.05	21	597.12	23	594.07	22	891.34	809.19	850.27				1395.25	1287.98	1341.61	1143.3	1048.58	1095.94	9	8	17				7	7	14	8.5		7	15.5	8	7.5	533.22	22	602.52	23	559.67	21	565.14	22	1735.84
6538680	2	501.49	7	1680.61	5	503.89	23	481.17	22	433.18	23	472.75	22.67	1271.25	940.26	1105.75	1127.37	808.83	968.1	1001.8	877.48	939.64	1133.48	875.52	1004.5	11	11	22	11	10	21	12	12	24	11	10.5	12	22.3333	11.3333	11	527.53	23	442.25	24	452.86	22	474.21	23	955.06
6538681	2	556.18	8	1399.39	7	491.48	23	478.28	22	521.17	21	496.98	22	1021.02	642.44	831.73	982.04	653.8	817.92	898.44	748.82	823.63	967.17	681.69	824.43	11	12	23	12	11	23	12	12	24	11.5	11.5	12	23.3333	11.6667	11.6667	432.49	22	490.49	24	443.4	22	455.46	22.67	899.65
6538685	1	647.65	8	1087.39	8	459.63	23	425.69	23	444.27	23	443.2	23	935.16	711.8	823.48	1228.97	957.32	1093.14	1315.38	912.36	1113.87	1159.84	860.49	1010.16	7	8	15	9	8	17	11	11	22	7.5	8.5	11	18	9	9	452.51	23	444.71	24	479.66	21	458.96	22.67	1085.06
6538693	1	650.15	8	1977.43	6	484.37	24	477.97	23	479.15	24	480.49	23.67	1689.53	978.14	1333.83	1083.35	769.03	926.19	987.84	646.81	817.33	1253.57	797.99	1025.78	12	12	24	12	12	24	12	12	24	12	12	12	24	12	12	459.25	22	443.03	23	476.4	24	459.56	23	874.58
6538698	2	480.79	8	915.65	5	495.16	22	525.6	21	473.16	22	497.97	21.67	1439.32	834.17	1136.75	1196.89	515	855.95	932.25	611.87	772.06	1189.49	653.68	921.58	10	12	22	12	10	22	12	10	22	11	11	11	22	11.3333	10.6667	452	20	471.9	23	454.72	21	459.54	21.33	698.13
6538702	2	573.07	8	1637.27	8	593.55	24	491.72	23	440.08	22	508.45	23	1163.31	723.46	943.38	1233.11	877.87	1055.49	997.15	774.5	885.83	1131.19	791.94	961.57	12	12	24	12	12	24	12	12	24	12	12	12	24	12	12	479.73	23	478.14	24	454.5	22	470.79	23	1110.03
6538708	1	410.13	4	1135.38	8	436.42	23	419.33	24	450.63	22	435.46	23	981.08	649.75	815.42	1049.17	544.92	797.04	965.25	574	769.63	998.5	589.56	794.03	12	12	24	12	11	23	12	12	24	12	11.5	12	23.6667	12	11.6667	431.67	22	465.3	18	467.79	23	454.92	21	882.25
6538719	2	429.31	8	1155.05	8	387.94	19	381.27	20	441.48	22	403.56	20.33	690.12	577.26	633.69	696.47	594.62	645.55	614.64	537.79	576.22	667.08	569.89	618.48	12	12	24	11	10	21	12	12	24	12	10.5	12	23	11.6667	11.3333	429.76	20	384.78	21	421.53	23	412.02	21.33	636.3
6538722	2	532.21	8	1062.94	6	527.35	23	445.69	20	469.87	22	480.97	21.67	1294.88	699.98	997.43	910.95	584.14	747.55	991.82	618.93	805.38	1065.89	634.35	850.12	12	10	22	11	11	22	9	8	17	11	11	8.5	20.3333	10.6667	9.66667	543.93	24	431.22	20	474.32	22	483.16	22	964.97
6538724	1	490.57	6	1336.74	8	481.27	23	493.44	23	488.95	23	487.89	23	1405.46	1202.39	1303.92	1128.59	840.85	984.72	1106.06	857.17	981.62	1213.37	966.81	1090.09	11	12	23	11	12	23	11	12	23	11.5	11.5	11.5	23	11	12	427.73	23	488.8	23	452.69	23	456.41	23	1097.83
6538730	2	540.36	8	1537.8	7	430.17	21	461.22	22	458.02	23	449.8	22	1040.72	741.42	891.07	1041.04	613	827.02	1118.72	675.04	896.88	1066.82	676.49	871.66	11	12	23	12	9	21	11	11	22	11.5	10.5	11	22	11.3333	10.6667	459.56	23	447.47	22	478.5	22	461.84	22.33	783.65
6538734	1	749.74	7	1654.79	7	613.57	21	626.96	23	641.58	21	627.37	21.67	1261.02	1299.6	1280.31	924.37	806.97	865.67	927.83	740.59	834.21	1037.74	949.06	993.4	11	12	23	12	11	23	11	12	23	11.5	11.5	11.5	23	11.3333	11.6667	572.22	22	566.65	24	532.91	22	557.26	22.67	818.88
6538738	1	432.38	8	790.5	5	396.08	23	385.71	20	392.62	21	391.47	21.33	654.42	582.83	618.63	771.33	557.17	664.25	878.67	558.83	718.75	768.14	566.28	667.21	10	12	22	12	12	24	12	11	23	11	12	11.5	23	11.3333	11.6667	396.71	22	405.29	22	406.08	24	402.69	22.67	573.58
6538741	1	633.56	8	1882.91	8	697.98	23	577.48	23	589.08	22	621.52	22.67	1613.93	1075.93	1344.93	1509.78	825.62	1167.7	1565.92	916.94	1241.43	1563.21	939.49	1251.35	11	12	23	12	12	24	10	11	21	11.5	12	10.5	22.6667	11	11.6667	593.95	23	585.84	23	602.28	23	594.02	23	1404.13
6538748	2	524.45	8	1438.39	8	487.21	24	439.05	24	510.05	24	478.77	24	1079.16	810.2	944.68	1238.97	875.39	1057.18	1013.58	860.76	937.17	1110.57	848.78	979.68	12	12	24	12	12	24	12	12	24	12	12	12	24	12	12	455.74	23	478.3	24	431.85	24	455.3	23.67	819.28
6538749	2	455.63	5	1620.75	7	554.58	21	526.38	22	518.5	22	533.15	21.67	787.67	686.5	737.08	697.83	675.08	686.46	787.92	715.67	751.79	757.81	692.42	725.11	10	11	21	10	10	20	11	10	21	10.5	10	10.5	20.6667	10.3333	10.3333	562.67	18	559.92	22	551.25	23	557.94	21	865.92
6538753	1	595	8	1357.13	3	450.96	23	458.25	24	461.04	24	456.75	23.67	1167.33	924.67	1046	983.25	688.58	835.92				1075.29	806.63	940.96	7	10	17	9	6	15				8.5	7.5		16	8	8	509.75	24	484.75	23	535.29	23	509.93	23.33	1357.33
6538754	1	449.6	8	1468.13	6	404	23	365.76	23	376.22	23	381.99	23	1271.81	828.36	1050.08	979.88	561.34	770.61	1112.64	641.38	877.01	1121.44	677.03	899.24	11	12	23	11	10	21	11	12	23	11.5	10.5	11.5	22.3333	11	11.3333	347.62	21	361.13	24	359.52	23	356.09	22.67	908.64
6538761	1	683.69	8	1678.45	8	629.32	23	455.59	24	491.22	24	525.38	23.67	1358.48	790.48	1074.48	1161.27	761.45	961.36	1031.28	766.06	898.67	1183.68	772.66	978.17	12	12	24	12	12	24	12	11	23	12	12	11.5	23.6667	12	11.6667	550.84	22	458.12	24	457.49	22	488.82	22.67	999.56
6538763	2	665.7	8	2580.24	6	632.59	24	606.51	22	553.78	23	597.63	23	2153.67	1527.75	1840.71	1249.9	913.84	1081.87	1498.4	992.55	1245.47	1633.99	1144.71	1389.35	11	12	23	10	10	20	11	12	23	11.5	10	11.5	22	10.6667	11.3333	508.13	24	545.71	22	453.57	22	502.47	22.67	1389.44
6538772	1	458.06	7	686.11	5	515.95	24	525.58	24	474.42	23	505.32	23.67	1281.9	956.76	1119.33	1933.1	982.78	1457.94	1505.07	1042.3	1273.69	1573.36	993.95	1283.65	9	8	17	10	8	18	11	9	20	8.5	9	10	18.3333	10	8.33333	481.47	23	490.91	23	492.85	24	488.41	23.33	1076.05
6538775	2	623.35	8	1287.62	8	556.49	24	544.06	23	493.68	24	531.41	23.67	1129.64	868.48	999.06	1087.82	845.98	966.9	1063.15	794.2	928.68	1093.54	836.22	964.88	10	9	19	11	10	21	12	12	24	9.5	10.5	12	21.3333	11	10.3333	552.92	24	474.34	21	447.15	21	491.47	22	950.03
6538781	1	435.45	8	727.82	7	405.78	22	400.89	21	408.48	24	405.05	22.33	946.05	650.71	798.38	916.95	631.64	774.3				931.5	641.17	786.34	8	7	15	7	9	16				7.5	8		15.5	7.5	8	463.36	22	468.56	23	452.52	24	461.48	23	1047.87
6538783	2	566.38	8	1339.5	6	575.46	23	578.66	22	553.75	24	569.29	23	1079.5	1018.67	1049.08	926.92	856.5	891.71	892.5	786.25	839.38	966.31	887.14	926.72	9	9	18	9	6	15	11	10	21	9	7.5	10.5	18	9.66667	8.33333	580.79	23	541.04	24	513.17	21	545	22.67	908.67
6538789	2	481.65	8	1206.3	8	518.24	24	494.88	23	472.43	23	495.18	23.33	1128.03	694.17	911.1	1031.6	715.44	873.52	911.32	669.12	790.22	1023.65	692.91	858.28	12	12	24	12	12	24	12	12	24	12	12	12	24	12	12	637.77	23	528.38	23	597.67	23	587.94	23	984.52
6538793	1	592.35	8	1173.14	8	492.43	23	524.74	22	513.15	23	510.11	22.67	1020.98	872.09	946.53	918.55	614.67	766.61	936.08	708.48	822.28	958.54	731.75	845.14	11	12	23	12	11	23	12	12	24	11.5	11.5	12	23.3333	11.6667	11.6667	447.75	23	528.44	23	412.33	22	462.84	22.67	886.64
6538806	1	613.63	7	1083.81	8	540.69	24	524.67	22	447.42	23	504.26	23	1380.37	719.91	1050.14	908.12	1007.36	957.74	985.12	919.16	952.14	1091.2	882.14	986.67	12	12	24	12	12	24	12	12	24	12	12	12	24	12	12	507.01	24	519.73	22	435.09	21	487.28	22.33	1056.1
6538808	1	541.2	8	1423.97	5	533.65	22	562.84	24	615.43	21	570.64	22.33	1771.12	1266.3	1518.71	1226.31	1122.31	1174.31	1150.84	984.62	1067.73	1382.76	1124.41	1253.58	11	11	22	12	11	23	12	11	23	11	11.5	11.5	22.6667	11.6667	11	480.21	24	560.71	24	592.63	22	544.52	23.33	1203.52
6538810	2	535.75	8	2696.74	5	465.48	22	452.45	23	420.35	23	446.1	22.67	1355.48	803.89	1079.69	1028.94	725.94	877.44	981.28	786.4	883.84	1121.9	772.08	946.99	11	12	23	12	10	22	12	12	24	11.5	11	12	23	11.6667	11.3333	481.03	22	420.21	23	401.2	23	434.15	22.67	985.45
6538905	2	454.16	8	1652.96	8	483.74	23	477.48	24	494.52	23	485.25	23.33	1494.4	960.81	1227.6	1331	920.43	1125.71	1047.46	956.64	1002.05	1290.95	945.96	1118.46	12	12	24	12	12	24	12	12	24	12	12	12	24	12	12	483.67	23	471.13	23	469.12	23	474.64	23	1188.7
6538906	2	958.37	4	1246.34	6	441.11	22	483.7	24	556.9	23	493.91	23	960.07	1081.74	1020.9	1148.13	1092.47	1120.3				1054.1	1087.1	1070.6	8	7	15	7	8	15				7.5	7.5		15	7.5	7.5	480.79	22	500.88	24	485.53	22	489.07	22.67	1663.01
6538915	1	422.27	7	1013.96	8	489.12	23	549.31	22	507.56	23	515.33	22.67	881.97	689.02	785.5	987.34	590.53	788.94	872.14	748.88	810.51	913.82	676.15	794.98	12	12	24	11	10	21	9	11	20	12	10.5	10	21.6667	10.6667	11	457.52	22	494.86	24	514.6	22	488.99	22.67	737.69
6538916	2	600.86	8	1681.34	5	504.8	24	495.57	24	445.87	22	482.08	23.33	1435.78	1419.68	1427.73	2208.98	1498.77	1853.87	1537.42	1058.07	1297.74	1727.39	1325.51	1526.45	9	6	15	10	8	18	12	12	24	7.5	9	12	19	10.3333	8.66667	547.15	24	482.92	23	546.48	24	525.52	23.67	1398.32
6538918	1	744.01	8	2097.2	6	572.08	24	554.43	23	584.64	24	570.38	23.67	1193.38	1224.08	1208.73	972.44	951.27	961.85	1118.59	849.97	984.28	1094.81	1008.44	1051.62	9	9	18	8	10	18	8	6	14	9	9	7	16.6667	8.33333	8.33333	571.98	24	569.8	23	579.02	23	573.6	23.33	974.59
6538925	1	982.81	6	1601.09	3	664.38	17	620.05	20	662.17	19	648.87	18.67	1860.09	1353.47	1606.78	1500.77	1111.17	1305.97	1134.46	1054.89	1094.68	1498.44	1173.18	1335.81	7	10	17	11	9	20	11	12	23	8.5	10	11.5	20	9.66667	10.3333	671	20	678.65	21	659.36	19	669.67	20	1172.69
6538934	1	388.05	8	1267.68	8	532.52	19	421.94	24	444.29	22	466.25	21.67	1183.52	794.59	989.06	1791.53	1214.07	1502.8	1143.06	858.13	1000.59	1372.71	955.6	1164.15	12	12	24	12	10	22	11	11	22	12	11	11	22.6667	11.6667	11	479.25	23	454.64	23	443.67	22	459.19	22.67	1053.48
6538940	1	599.69	8	1166.01	8	482.69	24	424.49	24	388.42	22	431.87	23.33	840.14	569.81	704.97	1047.44	690.83	869.13	895.52	561.98	728.75	927.7	607.54	767.62	12	12	24	12	11	23	12	10	22	12	11.5	11	23	12	11	415.7	23	395.98	24	415.92	22	409.2	23	723.48
6538942	2	821.61	8	3188.69	4	632.17	24	780.15	22	656.13	24	689.48	23.33	2276.22	2119.04	2197.63	2517.42	1706.83	2112.12	2687.09	1298.79	1992.94	2493.58	1708.22	2100.9	8	11	19	9	11	20	12	11	23	9.5	10	11.5	20.6667	9.66667	11	645.17	23	589.73	24	579.27	23	604.72	23.33	2092.76
6538945	1	558.78	8	2550.44	5	507.44	24	490.33	24	486.9	23	494.89	23.67	1891.96	1854.1	1873.03	1547.72	1682.42	1615.07	1078.58	1233.11	1155.85	1506.09	1589.88	1547.98	9	11	20	9	6	15	9	5	14	10	7.5	7	16.3333	9	7.33333	496.4	24	478.06	22	458.7	24	477.72	23.33	974.08
6538948	2	448.16	6	1107.8	5	421.42	21	381.81	20	403.46	20	402.23	20.33	998.73	783.19	890.96	763.62	799.9	781.76	751.67	605.38	678.53	838.01	729.49	783.75	9	9	18	11	12	23	10	9	19	9	11.5	9.5	20	10	10	411.08	22	370.58	21	372.34	16	384.67	19.67	759.5
6538951	1	488.09	8	1652.85	3	482.83	20	492.97	23	466.73	22	480.85	21.67	1596.7	1057.53	1327.12	1165.23	751.23	958.23	1090.12	894.5	992.31	1284.02	901.09	1092.55	11	11	22	12	11	23	11	11	22	11	11.5	11	22.3333	11.3333	11	451.26	22	443.04	24	454.19	22	449.5	22.67	1021.75
6538955	2	731.18	8	1136.33	4	582.96	24	481.1	23	492.6	23	518.89	23.33				979.57	701.43	840.5	738.13	772.42	755.28	858.85	736.93	797.89				7	8	15	9	7	16		7.5	8	15.5	8	7.5	483.06	23	470.31	23	471.57	22	474.98	22.67	740.83
6538957	2	481.3	8	1691.77	8	388.59	22	372.88	22	362.56	23	374.68	22.33	861.19	584.17	722.68	663.45	452.31	557.88	675.6	527.92	601.76	733.41	521.47	627.44	11	12	23	12	11	23	10	11	21	11.5	11.5	10.5	22.3333	11	11.3333	384.78	21	397.56	22	363.9	22	382.08	21.67	622.02
6538961	1	576.33	8	1238.91	8	574.39	23	540.72	24	450.18	24	521.76	23.67	1624.12	820.33	1222.22	1042.73	634.31	838.52	1053.16	724.04	888.6	1240	726.23	983.11	12	11	23	11	12	23	12	12	24	11.5	11.5	12	23.3333	11.6667	11.6667	448.72	23	521.39	23	473.13	24	481.08	23.33	955.69
6538968	1	782.33	7	1459.68	4	479.12	21	498.68	22	509.82	20	495.87	21	1222.83	1000.61	1111.72	1041.3	1178.33	1109.82	988.69	1034.68	1011.69	1084.28	1071.21	1077.74	8	10	18	10	10	20	10	8	18	9	10	9	18.6667	9.33333	9.33333	542.87	22	540.57	23	550.33	22	544.59	22.33	1002.55
6538975	2	649.1	8	2318.19	7	725.93	24	802.97	23	692.73	24	740.54	23.67	1976.48	1411.05	1693.77	1288.34	1303.36	1295.85	1370.61	921.72	1146.16	1545.14	1212.04	1378.59	10	12	22	10	11	21	12	11	23	11	10.5	11.5	22	10.6667	11.3333	647.25	23	600.39	23	627.85	23	625.16	23	1179.08
6538976	2	626.54	8	2510.1	8	644.8	20	541.41	18	482.03	21	556.08	19.67	1918.76	900.99	1409.88	1928.03	703.37	1315.7	1635.02	914.05	1274.53	1827.27	839.47	1333.37	11	12	23	12	10	22	12	10	22	11.5	11	11	22.3333	11.6667	10.6667	483.07	21	455.68	24	472.54	20	470.43	21.67	1343.1
6538978	2	444.77	8	1246.13	7	468.19	21	455.52	23	445.39	20	456.37	21.33	959.19	705.08	832.14	922.92	746.24	834.58	948.12	925.61	936.86	943.41	792.31	867.86	12	12	24	12	12	24	12	12	24	12	12	12	24	12	12	493.04	23	443.7	21	451.22	23	462.65	22.33	1020.89
6538980	2	509.7	6	877.88	6	493.31	23	461.28	23	439.36	24	464.65	23.33	1192.87	1007.26	1100.06	1155.15	900.57	1027.86	1636.74	1332.77	1484.75	1328.25	1080.2	1204.22	7	10	17	10	9	19	7	8	15	8.5	9.5	7.5	17	8	9	524.66	22	555.7	23	442.83	23	507.73	22.67	1099.2
6538982	1	483.81	7	862.04	7	416.7	22	361.2	20	388.21	22	388.7	21.33	751.18	706.39	728.78	758.98	684.42	721.7	793.02	626.86	709.94	767.73	672.56	720.14	7	9	16	8	8	16	9	8	17	8	8	8.5	16.3333	8	8.33333	392.25	20	375.38	22	379.96	22	382.53	21.33	1083.93
6538988	1	563.75	8	1582.81	8	452.43	22	459.7	22	495.65	23	469.26	22.33	1179.16	779.57	979.37	1578.17	772.59	1175.38	1102.24	786.43	944.34	1286.52	779.53	1033.03	12	12	24	12	11	23	11	12	23	12	11.5	11.5	23.3333	11.6667	11.6667	416.83	22	504.03	22	381.98	21	434.28	21.67	1048.61
6538995	2	562.61	7	1286.36	4	574.74	21	554.65	22	596.18	22	575.19	21.67	1075.71	1108.25	1091.98	1159.68	940.89	1050.29	1157.84	784.6	971.22	1131.08	944.58	1037.83	7	8	15	11	9	20	11	8	19	7.5	10	9.5	18	9.66667	8.33333	511.1	23	472.13	23	526.61	20	503.28	22	971.23
6539004	2	578.94	8	1325.36	6	457.73	24	432.72	23	398.2	22	429.55	23	1136.11	947.01	1041.56	1038.43	716.13	877.28	950.82	619.98	785.4	1041.79	761.04	901.41	11	12	23	12	11	23	12	12	24	11.5	11.5	12	23.3333	11.6667	11.6667	420.82	22	419.63	23	470.78	24	437.08	23	799.92
6539005	1	1217.28	4	3820.04	8	711.38	24	648.85	24	618.74	24	659.66	24	1995.9	1515.84	1755.87	1330.34	943.52	1136.93	1431.81	1173.15	1302.48	1586.02	1210.84	1398.43	11	11	22	12	12	24	10	12	22	11	12	11	22.6667	11	11.6667	592.78	24	643.98	23	651.84	24	629.53	23.67	1504.4
6539293	2	397.54	7	880.51	4	424.46	23	386.1	21	375.2	22	395.25	22	839.46	672.29	755.87	942.32	662.12	802.22	915.75	623.89	769.82	899.18	652.77	775.97	11	12	23	10	8	18	11	10	21	11.5	9	10.5	20.6667	10.6667	10	418.44	22	408.15	21	395.7	22	407.43	21.67	1001.8
6539308	1	524.11	7	1737.14	8	474.53	24	509.64	23	595.46	23	526.54	23.33	1439.38	898.47	1168.93	949.09	761.7	855.4	874.07	697.33	785.7	1087.51	785.84	936.68	11	12	23	12	12	24	12	12	24	11.5	12	12	23.6667	11.6667	12	510.11	23	485.28	22	504.37	24	499.92	23	923.35
6539334	1	554.25	7	3134.04	7	446.69	23	424.65	21	441.27	19	437.53	21	1878.87	1765.53	1822.2	1589.96	1696.35	1643.15	1480.1	1482.63	1481.36	1649.64	1648.17	1648.9	9	6	15	11	9	20	11	8	19	7.5	10	9.5	18	10.3333	7.66667	480.19	23	457.92	24	429.52	20	455.87	22.33	1451.63
6539351	1	623.88	8	1712.54	7	565.2	24	576.57	22	545.06	24	562.27	23.33	1287.37	986.98	1137.18	996.67	994.42	995.54	1237.07	964.61	1100.84	1173.7	982	1077.85	11	12	23	10	10	20	11	12	23	11.5	10	11.5	22	10.6667	11.3333	512.53	24	507.65	24	549.3	24	523.16	24	1091.85
6539397	1	619.62	8	1700.63	7	558.62	23	556.42	23	557.38	24	557.47	23.33	1320	829.58	1074.79	1176.33	1060.42	1118.38	1243.25	1029.17	1136.21	1246.53	973.06	1109.79	12	12	24	11	12	23	12	12	24	12	11.5	12	23.6667	11.6667	12	585.71	23	508.96	24	593.54	23	562.74	23.33	1173.25
6539418	2	441.47	6	1531.19	7	414.7	24	372.54	23	389.26	24	392.17	23.67	1486.09	721.92	1104	893.73	501.82	697.77	756.41	502.08	629.25	1045.41	575.27	810.34	10	11	21	11	10	21	11	12	23	10.5	10.5	11.5	21.6667	10.6667	11	359.94	21	380.67	23	360.7	22	367.1	22	737.89
6539546	2	561.01	8	1330.36	8	544.57	24	545.49	23	465.12	22	518.39	23	1110.27	725.66	917.96	968.82	731.65	850.24	915.76	702.33	809.04	998.28	719.88	859.08	12	12	24	12	11	23	12	12	24	12	11.5	12	23.6667	12	11.6667	586.17	24	503.3	24	510.38	24	533.29	24	722.32
6539593	2	643.53	8	1944.91	6	488.68	22	542.24	23	526.97	24	519.3	23	1313.77	1283.26	1298.51	1140.87	1168.79	1154.83	992.4	1163.11	1077.75	1149.01	1205.05	1177.03	11	10	21	12	10	22	10	7	17	10.5	11	8.5	20	11	9	514.79	24	490.33	23	513.65	23	506.25	23.33	1221.25
6542479	2	645.7	8	1329.65	6	533.52	23	593.33	24	547.17	24	558.01	23.67	1178.23	993.03	1085.63	1078.64	1106	1092.32	1072.15	943.14	1007.65	1109.67	1014.06	1061.87	11	12	23	11	11	22	12	12	24	11.5	11	12	23	11.3333	11.6667	531.91	23	560.55	22	557.38	24	549.95	23	1042.03
6542481	1	539.86	7	1314.88	7	469.79	22	470.99	19	462.53	21	467.77	20.67	1153.41	714.22	933.81	1116.27	848.49	982.38	1143.6	658.12	900.86	1137.76	740.27	939.02	12	12	24	10	11	21	11	11	22	12	10.5	11	22.3333	11	11.3333	511.36	23	478.59	23	451.52	22	480.49	22.67	917.7
6542502	1	427.29	8	1026.6	7	384.14	21	416.19	23	397.54	23	399.29	22.33	927.57	729.59	828.58	873.15	516.08	694.62	918.04	604.16	761.1	906.25	616.61	761.43	9	12	21	9	10	19	10	11	21	10.5	9.5	10.5	20.3333	9.33333	11	353.74	22	371.92	23	394.91	23	373.52	22.67	755.78
6542530	1	554.41	8	2055.11	7	565.12	24	539.88	24	536.78	24	547.26	24	1801.88	1303.29	1552.59	1794.9	1090.04	1442.47	1462.47	1084.38	1273.43	1686.42	1159.24	1422.83	11	11	22	12	10	22	12	11	23	11	11	11.5	22.3333	11.6667	10.6667	531.15	24	552.71	24	533.9	22	539.25	23.33	1226.6
6542539	2	502.14	8	1239.58	5	565.69	19	468.56	22	464.22	24	499.49	21.67	721.1	672.69	696.9	691.14	635.18	663.16	636.2	628.73	632.46	682.81	645.53	664.17	10	11	21	12	10	22	10	10	20	10.5	11	10	21	10.6667	10.3333	496.68	22	482.08	20	486.3	24	488.36	22	751.2
6542542	2	596.71	8	3516.58	8	701.97	24	620.98	23	738.46	24	687.14	23.67	1976.38	1568.62	1772.5	1753.08	1538.9	1645.99	1496.37	1557.91	1527.14	1741.94	1555.14	1648.54	12	12	24	12	12	24	12	12	24	12	12	12	24	12	12	659.52	21	528.05	23	571.39	22	586.32	22	1606.32
6542559	1	614.91	8	1612.29	6	600.49	22	560.08	24	570.14	21	576.9	22.33	1068.33	689.77	879.05	779.26	731.48	755.37	1147.31	741.42	944.36	998.3	720.89	859.6	12	12	24	12	12	24	11	10	21	12	12	10.5	23	11.6667	11.3333	587.27	23	562.57	21	568.82	21	572.89	21.67	814.12
6542563	2	544.51	8	1339.24	7	535.59	24	552.66	24	554.72	24	547.66	24	2360.36	1079.25	1719.8	1989.48	1353.98	1671.73	1277.19	961.22	1119.2	1875.68	1131.48	1503.58	10	10	20	12	11	23	12	12	24	10	11.5	12	22.3333	11.3333	11	567.51	24	544.75	24	547.36	24	553.21	24	1129.27
6542569	2	757.75	8	8201.7	6	700.76	21	615.46	23	573.74	24	629.99	22.67	997.55	815.58	906.57	1254.28	1118.03	1186.15	1037.79	861.4	949.6	1096.54	931.67	1014.11	11	11	22	12	12	24	11	11	22	11	12	11	22.6667	11.3333	11.3333	593.28	21	627.52	24	635.82	24	618.88	23	1104.34
6542571	1	659.07	8	1472.35	8	481.9	23	545.46	23	512.76	24	513.38	23.33	1387.97	1083.17	1235.57	956.35	785.88	871.12	1024.36	783.87	904.12	1122.89	884.31	1003.6	11	11	22	12	12	24	11	11	22	11	12	11	22.6667	11.3333	11.3333	485.99	22	493.72	22	490.79	23	490.17	22.33	900.41
6542583	2	486.99	7	1485.47	6	489.89	23	592.3	21	459.42	22	513.87	22	1137.91	728.44	933.17	1299.43	582.17	940.8	1007.3	650.5	828.9	1148.21	653.71	900.96	12	12	24	11	12	23	11	12	23	12	11.5	11.5	23.3333	11.3333	12	478.3	23	434.63	24	482.22	23	465.05	23.33	1043.52
6542602	1	584.49	7	1971.24	8	527.17	22	489.25	21	432.15	19	482.85	20.67	1214.87	920.78	1067.82	1099.54	797.04	948.29	1389.78	891.23	1140.5	1234.73	869.68	1052.21	12	12	24	11	10	21	12	11	23	12	10.5	11.5	22.6667	11.6667	11	405.35	22	474.27	19	437.95	23	439.19	21.33	1264.45
6542604	1	632.17	8	1459.78	8	506.68	23	475.87	22	429.43	23	470.66	22.67	1197.3	749.71	973.5	1175.77	780.64	978.2	1161.38	843.99	1002.69	1178.15	791.45	984.8	12	12	24	12	12	24	12	12	24	12	12	12	24	12	12	487.6	22	487.1	24	478.19	23	484.3	23	808.36
6542607	2	498.04	6	1269.04	6	549.79	19	568.95	23	544.37	23	554.37	21.67	1669.12	1501.11	1585.11	1315.52	1231.2	1273.36	1438.91	1182.51	1310.71	1474.51	1304.94	1389.73	11	11	22	9	9	18	9	9	18	11	9	9	19.3333	9.66667	9.66667	539.96	23	582.19	17	488.11	22	536.75	20.67	1204.98
6542612	1	524.61	8	1056.66	8	504.6	22	493.21	22	510.42	23	502.74	22.33	1247.73	608.85	928.29	1230.91	538.79	884.85	1257.88	575.96	916.92	1245.51	574.53	910.02	12	12	24	12	11	23	11	11	22	12	11.5	11	23	11.6667	11.3333	464.77	24	486.52	22	507	23	486.1	23	1179.26
6542617	1	733.35	8	1204.54	7	707.73	24	643.73	22	587.58	23	646.35	23	1326.96	1251.3	1289.13	1354.47	1271.2	1312.83	1594.76	1288.3	1441.53	1425.39	1270.27	1347.83	7	7	14	5	9	14	8	6	14	7	7	7	14	6.66667	7.33333	646.6	24	568.38	23	574.74	23	596.58	23.33	1644.77
6542619	1	543.68	7	1430.05	4	506.29	23	426.44	24	412.76	23	448.5	23.33	1174.73	809.33	992.03	1096.52	614.81	855.67	862.69	522.93	692.81	1044.65	649.02	846.84	8	12	20	12	12	24	12	12	24	10	12	12	22.6667	10.6667	12	481.82	24	476.45	23	431.42	23	463.23	23.33	952.32
6542628	2	589.39	7	1751.79	5	484.91	22	518.22	22	525.34	22	509.49	22	1146.39	666.63	906.51	893.52	607.97	750.74	825.96	662.76	744.36	955.29	645.78	800.54	12	12	24	12	12	24	11	11	22	12	12	11	23.3333	11.6667	11.6667	481.53	24	500.07	23	506.38	23	495.99	23.33	1121.62
6542635	2	798.15	8	1543.94	6	684.13	21	656.76	23	612.61	24	651.17	22.67	1925.78	1721.76	1823.77	1501	1475.71	1488.35	2111.41	1203.46	1657.43	1846.06	1466.97	1656.52	9	9	18	7	10	17	10	9	19	9	8.5	9.5	18	8.66667	9.33333	658.96	24	657.03	24	537.42	24	617.8	24	1420.26
6542639	2	590.59	8	1517.21	3	745.05	15	523.74	22	570.11	20	612.97	19	1318.39	824.81	1071.6	1029.79	1004.29	1017.04	1035.07	1047.08	1041.08	1127.75	958.73	1043.24	12	12	24	11	10	21	11	12	23	12	10.5	11.5	22.6667	11.3333	11.3333	553.27	22	531.69	24	656.2	24	580.39	23.33	1027.86
6542656	2	609.15	7	1533.56	7	564.54	24	551.08	23	501.13	23	538.92	23.33	1291.06	996.37	1143.71	1140.64	872.34	1006.49	1118.18	872.35	995.26	1183.29	913.69	1048.49	10	12	22	12	12	24	12	12	24	11	12	12	23.3333	11.3333	12	572.98	24	509.85	24	565.14	24	549.32	24	1365.5
6542661	1	601.61	8	1798.01	6	500.52	22	459.66	21	458.69	23	472.96	22	1004.79	700.57	852.68	971.54	558.48	765.01	868.87	589.17	729.02	948.4	616.07	782.24	11	12	23	12	10	22	12	12	24	11.5	11	12	23	11.6667	11.3333	438.67	22	453.95	23	493.75	22	462.12	22.33	732.79
6542662	1	515.27	8	2824.36	7	425.11	23	440.71	24	403.43	23	423.08	23.33	1174.62	977.64	1076.13	1062.38	1021.35	1041.87	1166.04	825.43	995.74	1134.35	941.48	1037.91	10	11	21	11	11	22	11	11	22	10.5	11	11	21.6667	10.6667	11	441.95	23	471.23	20	439.89	23	451.02	22	1262.31
6542665	1	788.46	8	1432.39	8	591.54	22	542.54	24	508.85	24	547.65	23.33	1242.76	744.79	993.78	1169.24	897.3	1033.27	1071.89	758.57	915.23	1161.3	800.22	980.76	12	12	24	12	12	24	12	12	24	12	12	12	24	12	12	494.69	23	559.66	24	465.22	23	506.52	23.33	1032.46
6542670	2	609.01	7	1830.09	7	648	24	496.39	23	586.43	24	576.94	23.67	1072.28	1089.93	1081.1	1171.32	957.37	1064.35	1087.63	915.38	1001.5	1110.41	987.56	1048.98	12	12	24	11	10	21	11	11	22	12	10.5	11	22.3333	11.3333	11	564.51	21	582.08	24	490.78	21	545.79	22	1001.45
6542686	1	557.22	8	1530.65	7	603.83	23	655.83	24	666.13	23	641.93	23.33	1421.95	926.94	1174.45	1247.89	749.66	998.77	1417.29	973.58	1195.43	1362.38	883.39	1122.88	11	12	23	12	11	23	12	11	23	11.5	11.5	11.5	23	11.6667	11.3333	563.93	23	598.99	22	595.93	23	586.28	22.67	1027.06
6542694	1	706.72	8	1924.84	7	637.75	23	603.13	24	586.4	23	609.09	23.33	1676.44	765.09	1220.77	1476.8	980.2	1228.5	1431.85	831.57	1131.71	1528.36	858.95	1193.66	12	12	24	12	9	21	12	11	23	12	10.5	11.5	22.6667	12	10.6667	569.24	23	631.73	23	640.12	17	613.7	21	1253.76
6542721	1	447.78	8	1274.17	8	510.1	23	417.78	23	423.74	23	450.54	23	1055.66	758.38	907.02	915.49	747.13	831.31	825.94	782.38	804.16	932.36	762.63	847.5	12	12	24	12	12	24	11	12	23	12	12	11.5	23.6667	11.6667	12	440.55	23	417.44	22	421.03	22	426.34	22.33	793.76
6542731	2	382.89	7	1098.57	5	392.67	20	438.37	21	413.89	19	414.98	20	1056.99	670.73	863.86	1021.32	612.92	817.12	794.75	554.13	674.44	957.69	612.6	785.14	9	12	21	11	10	21	12	11	23	10.5	10.5	11.5	21.6667	10.6667	11	508.09	23	484.36	20	469.91	23	487.45	22	821.44
6542740	1	733.39	7	1165.43	7	452.82	23	474.4	24	505.43	24	477.55	23.67	1051.48	824.53	938	1096	679.62	887.81	1322.44	732.22	1027.33	1156.64	745.46	951.05	12	12	24	12	11	23	12	12	24	12	11.5	12	23.6667	12	11.6667	508.18	23	508.37	23	443.82	23	486.79	23	855.11
6542747	1	628.94	8	1296.24	6	565.98	23	514.13	24	497.79	24	525.97	23.67	1307.26	788.54	1047.9	1022.34	985.53	1003.93	1038.91	974.37	1006.64	1122.84	916.15	1019.49	12	12	24	12	11	23	11	12	23	12	11.5	11.5	23.3333	11.6667	11.6667	592.38	24	524.15	24	555.28	24	557.27	24	1005.98
6542750	2	671.44	7	1916.91	4	535.65	23	566.01	23	502.32	24	534.66	23.33	1227.93	845.88	1036.91	1095.92	913.66	1004.79	1277.57	1038.9	1158.23	1200.48	932.81	1066.64	7	10	17	12	10	22	11	8	19	8.5	11	9.5	19.3333	10	9.33333	504.35	22	513.32	22	626.6	23	548.09	22.33	1069.62
6542757	2	602.19	8	1708.9	3	515.93	21	490.55	23	468.2	24	491.56	22.67	1632.37	1024.01	1328.19	1490.63	1425.97	1458.3	1186.54	905.34	1045.94	1436.51	1118.44	1277.47	11	12	23	10	9	19	12	10	22	11.5	9.5	11	21.3333	11	10.3333	524.42	21	513.88	24	490.48	24	509.59	23	1356.32
6542762	2	949.99	5	812.37	6	522.94	23	546.94	22	562.43	21	544.1	22	943.63	1101.39	1022.51	934.08	822.68	878.38	749.18	799.77	774.48	875.63	907.95	891.79	8	6	14	8	7	15	8	8	16	7	7.5	8	15	8	7	496.7	24	443.95	22	482.73	24	474.46	23.33	1053.57
6542764	2	900.01	7	3492.68	5	577.84	21	518.18	23	453.97	23	516.67	22.33	1533.91	1695.79	1614.85	1402.87	1330.03	1366.45	1256.47	1149.78	1203.13	1397.75	1391.87	1394.81	12	12	24	12	11	23	12	11	23	12	11.5	11.5	23.3333	12	11.3333	661.43	19	555.13	21	580.77	23	599.11	21	1266.9
6542765	2	584.91	8	2426.11	8	586.73	20	572.24	23	575.47	23	578.15	22	2042.89	1086.29	1564.59	1558.67	1061.92	1310.3	2010.81	1074.35	1542.58	1870.79	1074.19	1472.49	11	12	23	10	11	21	11	11	22	11.5	10.5	11	22	10.6667	11.3333	483.94	22	492.58	24	502.38	24	492.97	23.33	1546.22
6542769	1	456.29	7	1792.58	6	572.4	23	612.96	23	411.9	20	532.42	22	1666.81	1299.17	1482.99	1236.79	808.63	1022.71	1086.53	843.9	965.22	1330.04	983.9	1156.97	9	11	20	12	11	23	11	11	22	10	11.5	11	21.6667	10.6667	11	544.91	23	496.55	23	528.72	23	523.39	23	1051.47
6542776	1	620.51	8	1533.72	8	438.77	24	438.75	24	443.54	23	440.35	23.67	1021.84	683.27	852.55	975.27	742.08	858.67	1120.45	818.57	969.51	1039.19	747.97	893.58	11	12	23	12	12	24	11	12	23	11.5	12	11.5	23.3333	11.3333	12	525.54	23	507.07	24	468.5	23	500.37	23.33	871.59
6542778	1	636.86	7	1656.44	6	641.65	23	579.9	24	668.25	23	629.93	23.33	1474.21	1242.47	1358.34	2432.84	1606	2019.42	1796.96	1454.32	1625.64	1901.34	1434.26	1667.8	7	8	15	10	10	20	10	9	19	7.5	10	9.5	18	9	9	628.05	23	634.39	22	600.39	22	620.94	22.33	1819.31
6542783	2	461.75	7	1743.61	8	459.08	23	392.47	22	391.51	20	414.35	21.67	1148	728.49	938.25	992.22	630.58	811.4	907.74	633.93	770.84	1015.99	664.34	840.16	12	12	24	12	11	23	12	11	23	12	11.5	11.5	23.3333	12	11.3333	426.58	20	434.39	21	402.33	21	421.1	20.67	866.79
6542797	1	388.04	7	670.55	7	346.88	22	393.21	20	409.9	20	383.33	20.67	595.16	694.58	644.87	809.17	800.43	804.8	831.7	781.38	806.54	745.34	758.8	752.07	8	9	17	9	6	15	8	8	16	8.5	7.5	8	16	8.33333	7.66667	386.96	22	364.45	21	380.18	21	377.2	21.33	735.81
6542806	2	366.96	8	2253.19	8	443.12	20	413.4	23	499.05	22	451.85	21.67	1438.78	1028.56	1233.67	1012.93	836.43	924.68	832.47	559.82	696.14	1094.73	808.27	951.5	11	11	22	11	12	23	12	12	24	11	11.5	12	23	11.3333	11.6667	476.55	22	473.71	23	475.93	23	475.4	22.67	753.63
6542808	1	460.47	8	1161.91	6	381.58	20	395.14	22	426.7	20	401.14	20.67				961.82	1046.28	1004.05	893.19	1041.86	967.52	927.5	1044.07	985.79				9	7	16	9	10	19		8	9.5	17.5	9	8.5	453	21	468.66	21	501.28	23	474.32	21.67	938.92
6542816	1	652.82	8	982.45	7	485.49	23	519.78	23	472.61	23	492.63	23	1366.13	833.63	1099.88	1133.59	709.92	921.75	1063.27	625.11	844.19	1187.66	722.88	955.27	10	12	22	12	12	24	12	12	24	11	12	12	23.3333	11.3333	12	510.5	24	531.47	24	534.92	24	525.63	24	1009.48
6542817	1	588.63	8	990.38	6	478.67	24	479.17	24	527.29	23	495.04	23.67	1061	953.08	1007.04	965.67	1072.33	1019	978.33	1121.75	1050.04	1001.67	1049.06	1025.36	9	6	15	8	9	17	10	7	17	7.5	8.5	8.5	16.3333	9	7.33333	561.75	24	534.42	22	481.04	24	525.74	23.33	1541.58
6542826	1	550.69	8	1638.15	3	580.45	23	479.61	23	537.44	22	532.5	22.67				1607.64	1062.7	1335.17	1284.78	967.43	1126.1	1446.21	1015.06	1230.64				9	11	20	10	12	22		10	11	21	9.5	11.5	554.38	21	614.82	24	503.8	18	557.67	21	1219.47
6542830	2	460.21	8	1146.1	4	465.94	23	419.47	23	424.04	22	436.48	22.67	1049.58	595.06	822.32	958.47	545.35	751.91	783.43	621.16	702.29	930.49	587.19	758.84	12	12	24	12	11	23	12	11	23	12	11.5	11.5	23.3333	12	11.3333	420.66	23	509.29	22	375.84	23	435.26	22.67	896.79
6542832	2	620.33	8	1402.1	6	476.57	23	504.98	24	507.18	23	496.24	23.33	1899.49	1870.17	1884.83	1979.44	1892.99	1936.22	1507.72	1395.29	1451.51	1795.55	1719.48	1757.52	12	9	21	10	11	21	9	7	16	10.5	10.5	8	19.3333	10.3333	9	569.95	24	456.46	24	447	23	491.14	23.67	1375.2
6542837	2	557.59	8	1757.18	7	589.98	23	654.4	20	515.32	21	586.57	21.33	1867.37	1297.82	1582.59	1488.8	1524.91	1506.85	1522.33	1433.2	1477.76	1626.16	1418.64	1522.4	11	11	22	11	12	23	12	11	23	11	11.5	11.5	22.6667	11.3333	11.3333	513.76	22	430.06	21	513.39	18	485.74	20.33	1158.95
6542841	2	959.67	6	2243.06	1	571.78	22	501.69	23	561.88	22	545.12	22.33	1311.72	1032.09	1171.91	1008.27	688.74	848.5	983.88	756.55	870.21	1101.29	825.79	963.54	8	12	20	12	12	24	11	12	23	10	12	11.5	22.3333	10.3333	12	531.1	24	590.93	24	594.46	24	572.16	24	958.62
6542847	2	580.91	8	1039.03	8	581.8	24	434.75	23	373.2	23	463.25	23.33	1117.48	759.77	938.63	1180.22	618.19	899.2	1282.32	733.32	1007.82	1193.34	703.76	948.55	11	11	22	12	11	23	11	10	21	11	11.5	10.5	22	11.3333	10.6667	387.32	24	353	23	386	23	375.44	23.33	1170.78
6542860	2	501.75	7	1180.38	8	449.79	23	415.71	23	428.46	24	431.32	23.33	996.17	726.67	861.42	835.67	702.17	768.92	806.83	661.25	734.04	879.56	696.69	788.13	12	12	24	12	12	24	12	10	22	12	12	11	23.3333	12	11.3333	486.21	24	465.04	23	412.92	23	454.72	23.33	769.58
6542864	1	717.29	2	1709.51	7	574.69	21	506.88	18	448.62	21	510.06	20	862.72	1069.38	966.05	866.18	830.85	848.52	780.27	788.13	784.2	836.39	896.12	866.25	9	9	18	12	12	24	12	11	23	9	12	11.5	21.6667	11	10.6667	529.93	20	512.52	23	534.76	22	525.74	21.67	860.57
6542878	1	516.29	7	2287.85	8	523.06	23	454.36	19	487.21	22	488.21	21.33	1554.15	1093	1323.57	1251.14	779.22	1015.18	1514.99	715.9	1115.45	1440.09	862.71	1151.4	12	12	24	12	10	22	12	10	22	12	11	11	22.6667	12	10.6667	567.58	23	467.23	23	462.72	21	499.18	22.33	1056.07
6542881	1	554.76	8	1462.1	3	593.66	23	546.83	24	551.83	24	564.11	23.67	1152.43	1017.71	1085.07	1073.54	858.55	966.05	1091.08	882.52	986.8	1105.68	919.59	1012.64	12	12	24	11	12	23	12	12	24	12	11.5	12	23.6667	11.6667	12	542.64	23	545.84	23	495.44	23	527.97	23	946.67
6542882	1	460.56	8	1589.94	7	486.37	23	433.63	23	406.16	21	442.05	22.33	1033.72	860.2	946.96	1023.18	686.84	855.01	916.82	647.95	782.38	991.24	731.66	861.45	8	12	20	9	12	21	10	12	22	10	10.5	11	21	9	12	424.14	23	448.38	23	469.67	22	447.4	22.67	812.76
6542886	2	670.94	8	1452.2	8	409.05	23	405.37	23	439.91	23	418.11	23	1271.91	827.84	1049.88	1217.83	947.89	1082.86	1150.18	941.64	1045.91	1213.31	905.79	1059.55	12	12	24	12	12	24	12	12	24	12	12	12	24	12	12	477.95	23	468.99	23	537.05	23	494.66	23	1127.08
6542889	1	467.51	8	2205.18	6	488.56	23	473.62	23	460.83	22	474.34	22.67	1190.83	813.68	1002.26	1029.65	975.82	1002.73	1159.1	1196.73	1177.92	1126.53	995.41	1060.97	12	12	24	12	12	24	12	11	23	12	12	11.5	23.6667	12	11.6667	440.5	23	488.41	24	467.95	23	465.62	23.33	1046.78
6542895	2	393.62	8	1228.75	7	482.25	23	528.96	22	475.54	23	495.58	22.67	2173.25	1419.08	1796.17	1594.25	910.17	1252.21	1444.42	899.42	1171.92	1737.31	1076.22	1406.76	12	11	23	11	9	20	11	10	21	11.5	10	10.5	21.3333	11.3333	10	485.75	22	449.17	22	519.88	20	484.93	21.33	1228.58
6542898	1	667.27	8	1788.86	7	556.4	23	509.88	21	528.28	23	531.52	22.33	1022.18	768.22	895.2	922.22	1392.85	1157.53	1306.69	875.61	1091.15	1083.7	1012.23	1047.96	11	12	23	12	11	23	11	8	19	11.5	11.5	9.5	21.6667	11.3333	10.3333	539.2	24	528.85	23	611.57	19	559.87	22	1061.33
6542900	2	709.54	7	1218.69	8	527.51	24	472.22	22	504.99	23	501.57	23	1207.15	886.83	1046.99	1205.97	747.31	976.64	1126.1	702.38	914.24	1179.74	778.84	979.29	12	12	24	12	11	23	12	12	24	12	11.5	12	23.6667	12	11.6667	475.5	22	508.74	24	463.77	21	482.67	22.33	1060.58
6542913	1	521.88	8	1893.63	5	479.83	22	474.63	22	445.13	21	466.53	21.67	1351.25	999.42	1175.33	888.25	844.5	866.38	973.42	813.67	893.54	1070.97	885.86	978.42	10	11	21	12	11	23	12	9	21	10.5	11.5	10.5	21.6667	11.3333	10.3333	506.42	24	471.46	22	427.33	21	468.4	22.33	989.83
6542916	1	548.43	7	2465.47	8	467.45	22	490.44	22	469.8	20	475.9	21.33	1312.99	587.92	950.46	997.7	673.55	835.63	1144.99	671.14	908.07	1151.89	644.21	898.05	12	11	23	12	12	24	12	11	23	11.5	12	11.5	23.3333	12	11.3333	486.9	24	479.02	22	445.39	22	470.44	22.67	850.26
6542920	2	455.31	7	1592.96	5	455.59	23	543.68	24	454.1	22	484.46	23	1031.92	542.01	786.96	1023.53	734.09	878.81	798.2	678.59	738.4	951.22	651.56	801.39	11	12	23	11	11	22	10	12	22	11.5	11	11	22.3333	10.6667	11.6667	479.63	23	397.31	22	427.15	22	434.69	22.33	678
6542922	2	533.83	8	1477.43	5	529.03	24	518.77	23	535.4	24	527.73	23.67	1315.77	1041.33	1178.55	1015.29	878.07	946.68	930.06	703.1	816.58	1087.04	874.16	980.6	11	11	22	12	12	24	11	12	23	11	12	11.5	23	11.3333	11.6667	499.92	24	529.41	24	519.93	23	516.42	23.67	1022.66
6542929	2	377.95	8	908.86	7	451.39	23	377.27	21	395.83	21	408.16	21.67	1017.6	774.88	896.24	874.43	741.38	807.91	887.13	778.93	833.03	926.39	765.06	845.73	11	12	23	12	12	24	12	11	23	11.5	12	11.5	23.3333	11.6667	11.6667	379.22	23	406.04	24	404.61	22	396.62	23	878.22
6542935	2	471.76	7	1245.57	8	486.07	24	392.32	22	414.9	23	431.1	23	1026.97	460.66	743.81	877.72	611.34	744.53	1024.56	611.73	818.15	976.41	561.24	768.83	12	12	24	12	12	24	11	11	22	12	12	11	23.3333	11.6667	11.6667	437.19	21	426.95	24	433.51	22	432.55	22.33	764.44
6542937	1	444.04	7	754.75	8	352.55	20	354.33	23	355.29	19	354.06	20.67	695.72	413.72	554.72	668.97	399.7	534.33	609.5	394.55	502.02	658.06	402.66	530.36	12	11	23	12	12	24	12	12	24	11.5	12	12	23.6667	12	11.6667	343.81	22	352.46	23	344.49	23	346.92	22.67	589.03
6542938	2	866.15	7	1754.54	8	602.59	24	564.2	23	638.69	23	601.83	23.33	986.81	887.97	937.39	1209.45	1237.65	1223.55	1143.51	1027.13	1085.32	1113.26	1050.91	1082.08	12	12	24	12	12	24	11	11	22	12	12	11	23.3333	11.6667	11.6667	588.28	24	483.54	24	527.93	23	533.25	23.67	1047.93
6542949	1	581.05	7	1576.2	6	473.49	22	465.38	21	478.39	23	472.42	22	1135.4	1147.05	1141.22	1147.34	1058.28	1102.81	1152.53	1060.7	1106.61	1145.09	1088.68	1116.88	9	9	18	12	9	21	10	9	19	9	10.5	9.5	19.3333	10.3333	9	487.32	22	461.92	23	467.5	21	472.25	22	1031.73
6542951	2	618.76	8	1426.38	7	734.98	16	539.57	24	477.47	24	584.01	21.33	1470.22	1194.74	1332.48	1245.84	1551.85	1398.85	1393.52	1768.52	1581.02	1369.86	1505.04	1437.45	9	10	19	9	10	19	9	9	18	9.5	9.5	9	18.6667	9	9.66667	515.9	24	475.43	23	529.47	24	506.94	23.67	1376.13
6542953	2	788.65	7	1588.35	7	447.28	22	461.93	23	445.71	22	451.64	22.33	906.48	635.58	771.03	796.01	610.6	703.3	717.37	586.53	651.95	806.62	610.9	708.76	12	11	23	12	12	24	12	12	24	11.5	12	12	23.6667	12	11.6667	457.62	24	435.34	21	466.55	24	453.17	23	724.53
6542955	1	465.53	8	1492.05	7	469.29	24	411.59	22	462.79	22	447.89	22.67	934.38	494.67	714.53	860.55	606.82	733.68	839.77	566.94	703.36	878.24	556.14	717.19	11	12	23	12	11	23	12	12	24	11.5	11.5	12	23.3333	11.6667	11.6667	371.05	23	416.2	23	388.87	23	392.04	23	741.31
6542960	1	1054.23	5	2139.31	7	958.21	22	962.61	24	958.94	22	959.92	22.67	1298.49	1728.58	1513.53	1417.99	1401.57	1409.78				1358.24	1565.07	1461.66	7	7	14	9	8	17				7	8.5		15.5	8	7.5	883.32	23	900.7	24	839.11	22	874.38	23
6542967	1	532.95	8	1306.25	7	523.57	20	480.83	21	508.9	17	504.43	19.33	1079.55	776.33	927.94	813.5	596.36	704.93	1015.39	746.99	881.19	969.48	706.56	838.02	10	11	21	7	6		8	9	17	10.5	6.5	8.5	19	8.33333	8.66667	460.47	19	413.03	19	522.76	19	465.42	19	794.35
6542968	2	781.27	8	1241.43	4	486.05	24	412.6	24	448.6	23	449.08	23.67	1133.44	938.8	1036.12	867.28	748.56	807.92	952.37	736.58	844.48	984.37	807.98	896.17	11	12	23	12	12	24	12	12	24	11.5	12	12	23.6667	11.6667	12	452.06	24	404.54	23	416.58	24	424.39	23.67	773.11
6542970	2	678.71	8	3261.9	4	535.53	23	498.5	22	523.34	22	519.12	22.33	1273.03	1007.13	1140.08	1173.84	696.41	935.12	1034.65	875.5	955.08	1160.51	859.68	1010.09	10	12	22	12	11	23	11	11	22	11	11.5	11	22.3333	11	11.3333	460.16	22	511.53	19	512.55	20	494.75	20.33	1236.7
6542973	1	579.32	7	1275.86	1	565.58	23	523.82	23	634.68	24	574.69	23.33	1337.36	939.94	1138.65	1094.44	949.52	1021.98	1108.32	944.35	1026.33	1180.04	944.6	1062.32	8	10	18	12	11	23	12	12	24	9	11.5	12	21.6667	10.6667	11	520.95	23	579.8	23	502.97	22	534.57	22.67	930.93
6542976	1	735.7	6	1082.46	4	570.65	22	573.17	23	524.2	22	556.01	22.33	991.36	1970.15	1480.75	1696.92	1728.11	1712.51	1551.38	1244.13	1397.75	1413.22	1647.46	1530.34	7	8	15	8	6	14	9	8	17	7.5	7	8.5	15.3333	8	7.33333	606.27	21	526.9	23	590.74	23	574.64	22.33	1615.82
6542987	2	593.63	8	1508.5	5	554	22	587.33	23	625.75	22	589.03	22.33				2035.25	1523.33	1779.29	1623.33	1338.67	1481	1829.29	1431	1630.15				7	7	14	11	9	20		7	10	17	9	8	551	23	633.67	23	617.92	22	600.86	22.67	2068.25
6543122	2	468.25	8	1126.75	8	491.38	22	450.38	24	496	24	479.25	23.33	1223.33	691.17	957.25	943.08	616.42	779.75	1050.92	659.83	855.38	1072.44	655.81	864.12	12	12	24	12	12	24	12	11	23	12	12	11.5	23.6667	12	11.6667	456.29	24	489.71	23	475.17	24	473.72	23.67	784.75
6543172	1	665.91	8	1490.01	8	591.6	24	586.11	24	502.82	24	560.18	24	1300.29	845.31	1072.8	1104.02	909.02	1006.52	1453.69	1054.72	1254.2	1286	936.35	1111.17	12	12	24	12	12	24	12	11	23	12	12	11.5	23.6667	12	11.6667	609.48	24	585.03	23	534.28	23	576.26	23.33	987.97
6543252	1	519.74	8	1293.76	7	528.83	24	479.24	24	459.72	24	489.26	24	1197.2	1071.05	1134.12	980.72	983.95	982.33	928.38	873.85	901.11	1035.43	976.28	1005.86	11	11	22	12	12	24	12	11	23	11	12	11.5	23	11.6667	11.3333	527.32	23	469.13	24	475.3	24	490.58	23.67	948.96
6543464	2	467.8	8	685	6	426.57	22	376.63	21	382.78	21	395.32	21.33	983.91	1048.91	1016.41	1055.9	895.92	975.91	1169.66	1281.79	1225.72	1069.82	1075.54	1072.68	9	9	18	7	10	17	8	9	17	9	8.5	8.5	17.3333	8	9.33333	448.29	23	405.83	20	389.6	22	414.57	21.67	1055.55
6543468	1	735.46	6	994.39	7	488.62	23	435.92	23	434.64	23	453.06	23	1343.08	1180.07	1261.57	1021.1	896.08	958.59	997.53	1106.5	1052.02	1120.57	1060.88	1090.73	10	10	20	12	11	23	11	11	22	10	11.5	11	21.6667	11	10.6667	480.83	22	424.53	22	457.47	22	454.28	22	876.28
6543469	2	443.24	8	999.35	8	407.92	23	391.37	22	387.53	22	395.61	22.33	721.76	532.78	627.27	736.79	727.06	731.93	713.08	471.06	592.07	723.88	576.96	650.42	12	12	24	10	12	22	12	12	24	12	11	12	23.3333	11.3333	12	385.37	18	411.95	23	356.19	20	384.5	20.33	567.85
[truncated: 79 more columns]

## Sheet: Legend
group
1	baby
2	adult
dog_owner_group
1	yes
2	no
other_pet_owner_group
1	yes
2	no
